# Supplementary material for: An online survey of dietary quality during complementary feeding; associations with maternal feeding self-efficacy and adherence to dietary recommendations
Source: BMC Nutr. 2022 Sep 9;8:100. doi: 10.1186/s40795-022-00595-8 (PMC9461111; doi:10.1186/s40795-022-00595-8)
Supplement: Supplementary file 2 — Additional file 2. Survey dataset: data collected from participants included in the statistical analysis. [file 40795_2022_595_MOESM2_ESM.xlsx]

## Sheet: Demographic
Participant ID		Demographic Info
	IP Address	What is your gender? What is your gender?	What is your age? What is your age? What is your age?	What is your ethnic background? What is your ethnic background? What is your ethnic background? - Selected Choice	What is your ethnic background? What is your ethnic background? What is your ethnic background? - Mixed/multiple ethnic groups (please specify) - Text	What is your ethnic background? What is your ethnic background? What is your ethnic background? - Any other ethnic background (please specify) - Text	Where do you live? (write your postcode or just the name of your town) Where do you live? (write your postcode or just the name of your town) Where do you live? (write your postcode or just the name of your town)	What is your current marital status?	What is the highest level of education you have completed to date? What is the highest level of education you have completed to date? What is the highest level of education you have completed to date?	How many children do you have in total? How many children do you have in total? How many children do you have in total?	What is your total annual household income? (before tax deductions, but including benefits) What is your total annual household income? (before tax deductions, but including benefits) What is your total annual household income? (before tax deductions, but including benefits)	Do you know your current weight? (please indicate if it's in pounds, stones or kilos)	Do you know your current height? (please indicate if it's in feet or cm) Do you know your current height? (please indicate if it's in feet or cm) Do you know your current height? (please indicate if it's in feet or cm)	What is your baby's gender? What is your baby's gender?	What is your baby's current weight? (please indicate if it's in pounds or kilos) What is your baby's current weight? (please indicate if it's in pounds or kilos) What is your baby's current weight? (please indicate if it's in pounds or kilos)
	IPAddress				_4_TEXT	_5_TEXT
	{"ImportId":"ipAddress"}	{"ImportId":"QID10"}	{"ImportId":"QID11_TEXT"}	{"ImportId":"QID12"}	{"ImportId":"QID12_4_TEXT"}	{"ImportId":"QID12_5_TEXT"}	{"ImportId":"QID13_TEXT"}	{"ImportId":"QID14"}	{"ImportId":"QID15"}	{"ImportId":"QID16"}	{"ImportId":"QID17"}	{"ImportId":"QID18_TEXT"}	{"ImportId":"QID19_TEXT"}	{"ImportId":"QID37"}	{"ImportId":"QID38_TEXT"}
1	86.191.31.140	Female	41	White			rossendale	Separated / Divorced	University post-graduate degree	2	Â£20,001 - Â£30,000	12 stone	5 foot 7 inches	Girl	21 pounds
2	5.69.210.133	Female	41	White			Auchinleck	Married	University post-graduate degree	3	Â£40,001 - Â£60,000	9 st 4oz	5â€™ 10â€	Girl	15lbs
3	146.199.104.232	Female	30	White			Edinburgh	Married	University undergraduate degree / NVQ level 4-5	1	Â£40,001 - Â£60,000	68kg	160cm	Boy	12.7kg
4	51.6.2.65	Female	30	White			fife	Single (never married)	Primary school or equivalent	3	Â£10,001 - Â£20,000		170cm	Girl
5	213.31.149.60	Female	28	White			Bangor	Married	University undergraduate degree / NVQ level 4-5	1	Â£10,001 - Â£20,000	10 stone	5.8 ft	Girl	18.5 lb
6	90.249.93.242	Female	30	White				Cohabiting (living with partner)	University undergraduate degree / NVQ level 4-5	1	Â£10,001 - Â£20,000	16st	57	Boy	10kg
7	86.131.223.194	Female	28	White			BT25 2QD	Married	University undergraduate degree / NVQ level 4-5	2	Â£40,001 - Â£60,000	70kg	5ft4	Boy	20
8	85.255.233.11	Female	41	White			Warrenpoint	Married	University post-graduate degree	3	Â£40,001 - Â£60,000	79kg	5â€™8	Boy	No idea
9	90.195.35.57	Female	34	White			Belfast	Married	University post-graduate degree	1	Â£20,001 - Â£30,000	8 stone 4	5 feet 3	Girl	7
10	90.210.130.219	Female	24	White			Whitehead	Married	A-Levels / Apprenticeship / NVQ level 3 / equivalent	3	Â£30,001 - Â£40,000	11stone 12LB	5ft 11	Boy	26lb
11	82.132.242.147	Female	38	White			Bt170eh	Married	University post-graduate degree	4 or more	Â£40,001 - Â£60,000	140 stones	5 ft 5 in	Girl	?
12	86.138.191.6	Female	34	White			Banbridge	Married	University post-graduate degree	2	Â£40,001 - Â£60,000	12 stone	163 cm	Girl	17lb
13	86.187.172.36	Female	36	White			Ballyclare	Married	University post-graduate degree	2	Â£30,001 - Â£40,000	15 st	5ft 8in	Boy	25lbs
14	86.163.250.76	Female	26	White			Lisburn	Married	University undergraduate degree / NVQ level 4-5	1	Â£20,001 - Â£30,000	68kg	No	Boy	11kg
15	86.140.220.40	Female	24	White			bt22 1sn	Cohabiting (living with partner)	A-Levels / Apprenticeship / NVQ level 3 / equivalent	2	Â£30,001 - Â£40,000	7 stone 5 lbs	5 ft 4 inches	Girl	24 pounds
16	94.12.44.190	Male	22	White			BT221QT	Cohabiting (living with partner)	GCSEs / NVQ level 1-2 / equivalent	1	Â£10,001 - Â£20,000	14 stone	167 cm	Boy	22lbs
17	151.231.105.18	Female	37	White			BT22 2UH	Cohabiting (living with partner)	University undergraduate degree / NVQ level 4-5	1	Â£30,001 - Â£40,000	18stone	5ft 10	Girl	20lbs
18	146.90.121.238	Female	27	White			Portaferry	Married	University undergraduate degree / NVQ level 4-5	2	Â£20,001 - Â£30,000	10st 4	5'6	Girl	22lb
19	86.145.185.29	Female	33	White			Bt22 1qq	Married	University undergraduate degree / NVQ level 4-5	2	Â£20,001 - Â£30,000	11st	5ft 5in	Boy	12 kilo
20	86.167.15.2	Female	34	White			Belfast BT4	Married	University post-graduate degree	3	Â£40,001 - Â£60,000	11.5 stone	5ft 6.5inch	Boy	No idea! He's been bang on 50th centile at all checks, last at 1 year
21	82.132.240.87	Female	25	White			Newtownards	Married	University undergraduate degree / NVQ level 4-5	1	Â£30,001 - Â£40,000	11 stone	5 ft 6 inches	Girl	20 lbs
22	86.129.8.135	Female	37	White			Donaghadee	Cohabiting (living with partner)	University post-graduate degree	1	Â£40,001 - Â£60,000	12 stone 7 lbs	167cm	Boy	9.5 kg
23	81.101.102.229	Female	20	White			Newtownards	Cohabiting (living with partner)	University undergraduate degree / NVQ level 4-5	1	Â£10,001 - Â£20,000	14 stone	5 foot 4 inches	Boy	28 pounds
24	81.155.31.24	Female	30	White			Ballygowan	Cohabiting (living with partner)	University undergraduate degree / NVQ level 4-5	2	Â£20,001 - Â£30,000	50kg	165cm	Girl
25	109.78.19.120	Female	31	White			BT22	Married	University post-graduate degree	1	Â£40,001 - Â£60,000	68kg	157cm	Girl	12kg
26	151.226.41.102	Female	26	White			W12 7HQ	Cohabiting (living with partner)	University undergraduate degree / NVQ level 4-5	2	Â£20,001 - Â£30,000	N/A	167cm	Boy	Don't know
27	95.146.32.70	Female	31	White			Daventry	Married	University undergraduate degree / NVQ level 4-5	3	Â£40,001 - Â£60,000	64kg	167cm	Girl	8kg
28	92.17.113.231	Female	40	White			Portsmouth	Married	University post-graduate degree	2	Â£40,001 - Â£60,000	17 stone	5ft 6â€	Boy	Unsure
29	86.178.37.61	Female	39	White			Preston	Married	University undergraduate degree / NVQ level 4-5	3				Boy
30	94.66.101.74	Female	27	White			Feltham	Married	University post-graduate degree	1	Â£40,001 - Â£60,000	15 stone	5ft 6	Girl	8.3kg
31	93.97.108.52	Female	36	White			BT22 1PH	Married	University undergraduate degree / NVQ level 4-5	4 or more	Â£30,001 - Â£40,000	76kg	5ft1	Boy	?16lb
32	86.146.238.196	Female	30	White			Hebburn	Married	University undergraduate degree / NVQ level 4-5	2	Â£30,001 - Â£40,000	9st 7	5f 5	Boy	18lbs
33	185.69.144.128	Female	24	White			Sutton	Cohabiting (living with partner)	A-Levels / Apprenticeship / NVQ level 3 / equivalent	1	Â£30,001 - Â£40,000	10st 7lbs	5ft 4inches	Boy	Roughly 21lb
34	31.20.211.56	Female	32	White			UB5 4HH	Married	University post-graduate degree	1	Â£40,001 - Â£60,000	65kg	165cm	Boy	9.5kg
35	90.249.19.125	Female	35	White			Belfast	Married	University post-graduate degree	2	Â£40,001 - Â£60,000	67kg	5feet 6inches	Boy	8kg
36	2.25.212.245	Female	30	White			Cloughey	Married	University undergraduate degree / NVQ level 4-5	2	Â£40,001 - Â£60,000	12st 6lbs	5feet 6 inches	Girl	27lbs
37	82.132.242.176	Female	30	White			Armagh	Married	University undergraduate degree / NVQ level 4-5	1	Â£40,001 - Â£60,000	8st 9lb	5ft 4in	Boy	22lb
38	86.14.117.254	Female	33	White			Belfast	Married	University undergraduate degree / NVQ level 4-5	3	Â£30,001 - Â£40,000	10stone 7	5ft 7	Girl	26lbs
39	82.39.168.88	Female	29	White			Bristol	Married	University post-graduate degree	2	Â£40,001 - Â£60,000	70	5.3ft	Girl	20
40	86.165.140.89	Female	28	White			Belfast	Cohabiting (living with partner)	University undergraduate degree / NVQ level 4-5	1	Â£30,001 - Â£40,000	11 stone	5ft 6	Boy	1 stone 8lb
41	90.214.169.177	Female	31	White			Belfast	Married	University undergraduate degree / NVQ level 4-5	2	Â£40,001 - Â£60,000	Approx 9stone 5lbs	5 foot 1	Boy	20lbs
42	94.195.109.63	Female	27	White			Newcastle	Single (never married)	University undergraduate degree / NVQ level 4-5	1	Â£20,001 - Â£30,000	10stone 7lb	5ft 4	Boy
43	82.132.247.155	Male	26	White			Ballyclare	Married	University post-graduate degree	1	Â£30,001 - Â£40,000	100kg	5ft 10 in	Boy	12kg
44	91.125.45.236	Female	27	White			Annacloy	Married	University undergraduate degree / NVQ level 4-5	1	Â£40,001 - Â£60,000	10stone 10lbs	5ft1	Girl	19lb
45	86.188.124.71	Female	31	White			Bt25 2qu	Married	University undergraduate degree / NVQ level 4-5	2	Â£20,001 - Â£30,000	11.5stones	5ft 3inches	Boy	17lb
46	82.20.120.34	Female	35	White			Kettering	Married	University undergraduate degree / NVQ level 4-5	1	Â£40,001 - Â£60,000	8.st 11pounds	5â€™2		Approx 17lbs
47	85.255.236.36	Male	30	Mixed/multiple ethnic groups (please specify)	White/Middle eastern		Lurgan	Married	University undergraduate degree / NVQ level 4-5	2	Â£40,001 - Â£60,000	53	5 ft 5	Boy	Maybe 10kg
48	86.161.247.246	Female	37	White			Newcastle	Married	University post-graduate degree	1	Â£40,001 - Â£60,000	12 stones	5ft 5	Girl	24lbs
49	90.249.180.42	Female	37	White			BT319FZ	Married	University post-graduate degree	1	Â£40,001 - Â£60,000	60kg	5ft 6	Girl
50	151.231.144.148	Female	35	White			GU10 1AY	Cohabiting (living with partner)	GCSEs / NVQ level 1-2 / equivalent	1	Â£30,001 - Â£40,000	126.6 kg	168cms	Girl	8.9kgs
51	90.155.123.137	Female	36	White			Newtownards	Married	University post-graduate degree	2	Â£40,001 - Â£60,000	63kgs	166cm	Boy	11kgs
52	92.28.55.27	Female	30	White			Stowmarket	Married	University undergraduate degree / NVQ level 4-5	2	Â£20,001 - Â£30,000		5ft	Boy	8.4kg
53	86.133.39.93	Female	31	White			Northampton	Married	University undergraduate degree / NVQ level 4-5	1	Â£40,001 - Â£60,000	12 stone 2 pounds	5 ft 9	Girl	17 pound 11
54	82.2.62.246	Female	32	White			London	Married	University undergraduate degree / NVQ level 4-5	1	Â£30,001 - Â£40,000	63kg	1.60cm	Boy	9kg
55	82.132.223.39	Male	22	White			Birmingham	Single (never married)	GCSEs / NVQ level 1-2 / equivalent	3	Below Â£10,000	12 stone	5ft 3	Boy	8 kg
56	94.11.111.105	Female	24	White			Folkestone	Cohabiting (living with partner)	GCSEs / NVQ level 1-2 / equivalent	1	Â£40,001 - Â£60,000	10 St 5 pounds	5ft 4	Girl	14. 1 pounds
57	82.25.43.11	Female	33	White			Lincoln	Married	GCSEs / NVQ level 1-2 / equivalent	1	Â£40,001 - Â£60,000	13 stone	5 feet 2 inch	Girl	17lbs
58	79.69.150.145	Female	33	White			York	Married	University undergraduate degree / NVQ level 4-5	1	Â£40,001 - Â£60,000	9 st	5ft 6in	Boy	17lb
59	5.198.98.228	Female	34	White			Kingston Upon Hull	Cohabiting (living with partner)	University post-graduate degree	1	Â£30,001 - Â£40,000	Approx 13 stone	5ft 3inches	Boy	17lb 5oz
60	150.143.6.96	Female	35	White			Swindon	Married	University undergraduate degree / NVQ level 4-5	1	Â£40,001 - Â£60,000	85kg	175cm	Girl	9.5kg
61	109.144.215.78	Female	27	White			Crossgar	Cohabiting (living with partner)	A-Levels / Apprenticeship / NVQ level 3 / equivalent	3	Â£20,001 - Â£30,000	51kg	5ft 5inches	Girl	Unsure
62	94.7.131.94	Female	31	White			Newcastle	Cohabiting (living with partner)	A-Levels / Apprenticeship / NVQ level 3 / equivalent	1	Â£20,001 - Â£30,000	8 stone	5ft 4in	Girl	19lb
63	90.215.33.225	Female	33	White			Annalong	Married	University undergraduate degree / NVQ level 4-5	3	Â£40,001 - Â£60,000	11pd 8	5ft 6	Girl	Unsure
64	80.249.244.202	Female	34	White			BT34 3SF	Married	University post-graduate degree	2	Â£40,001 - Â£60,000	12 stone 7lbs	5ft 2.5 inches	Boy	22lbs
65	81.136.112.58	Female	27	White			Armagh	Cohabiting (living with partner)	GCSEs / NVQ level 1-2 / equivalent	1	Below Â£10,000	17stone	5 foot 8	Girl	21lbs
66	213.205.194.39	Female	30	White			Bt32	Married	University post-graduate degree	1	Â£40,001 - Â£60,000	9 1/2 stone	5 foot 3 inches	Boy	26 pounds
67	5.80.60.131	Female	27	White			Ballymena	Cohabiting (living with partner)	University post-graduate degree	1	Â£40,001 - Â£60,000	9 stone 5pounds	5foot 5inches	Boy	18kg
68	94.7.182.4	Female	39	White			Belfast	Married	University undergraduate degree / NVQ level 4-5	1	Â£40,001 - Â£60,000	10 stone	5 foot 6 inches	Boy	20 pounds
69	159.180.117.196	Female	28	White			CH42 8NY	Separated / Divorced	University undergraduate degree / NVQ level 4-5	1	Â£30,001 - Â£40,000	85kg	172cm	Boy	26lbs
70	82.132.214.150	Female	31	White			Coleraine	Married	University undergraduate degree / NVQ level 4-5	1	Â£30,001 - Â£40,000	8.2	5.4	Boy	18? Being weighed next week
71	81.105.189.230	Female	24	White			Derry	Cohabiting (living with partner)	University undergraduate degree / NVQ level 4-5	2	Â£20,001 - Â£30,000	12 stone	5ft 9in	Girl	13lb 9oz
72	94.192.202.170	Female	37	White			Belfast	Married	A-Levels / Apprenticeship / NVQ level 3 / equivalent	2	Â£40,001 - Â£60,000	67kg	5ft 2	Boy
73	90.249.242.91	Male	30	White			Belfast	Married	University undergraduate degree / NVQ level 4-5	2	Â£20,001 - Â£30,000	7stone 8lb	5foot 1.5 inches	Boy	8.85kg
74	2.29.54.193		29	White			Strabane	Married	University undergraduate degree / NVQ level 4-5	2	Â£40,001 - Â£60,000	10stone3	163cm	Boy	2stone2
75	81.132.212.147	Female	28	White			Maghaberry	Married	A-Levels / Apprenticeship / NVQ level 3 / equivalent	1	Â£30,001 - Â£40,000	11 stone	5ft 10inches	Boy	10.5 kg
76	86.184.91.3	Female	29	White			Dunloy	Single (never married)	A-Levels / Apprenticeship / NVQ level 3 / equivalent	1	Â£20,001 - Â£30,000	78kg	5ft 4.5inches	Boy	22lbs
77	82.132.216.35	Female	30	White			Dungannon	Cohabiting (living with partner)	University undergraduate degree / NVQ level 4-5	3	Below Â£10,000	17 stones 3	176	Boy	23 lb
78	82.6.212.195	Female	30	White			Belfast	Cohabiting (living with partner)	University undergraduate degree / NVQ level 4-5	1	Â£30,001 - Â£40,000	9 st 2 pounds	5 ft 7	Girl	16 pounds
79	82.132.217.107	Female	36	White			Carryduff	Cohabiting (living with partner)	University undergraduate degree / NVQ level 4-5	1	Â£40,001 - Â£60,000	10st	5ft 10	Boy	22lbs
80	146.90.186.237	Male	42	White			St. Leonards onsea	Married	GCSEs / NVQ level 1-2 / equivalent	1	Â£40,001 - Â£60,000	225 pounds	6â€™	Girl	10.5 kg
81	188.220.52.180	Male	30	White			Thornbury	Married	University post-graduate degree	1	Â£40,001 - Â£60,000	11 st	158cm	Boy	21pounds
82	143.117.205.107	Female	37	White			BT319FZ	Married	University post-graduate degree	1	Â£40,001 - Â£60,000	60kg	5ft 6in	Girl
83	194.83.16.10	Female	37	White			LL31 9AQ	Cohabiting (living with partner)	University post-graduate degree	1	Â£20,001 - Â£30,000	14 St, 1 Lb	5 foot 10 inches	Girl	25 lbs
84	86.10.113.227	Female	40	White			Port Talbot	Married	A-Levels / Apprenticeship / NVQ level 3 / equivalent	1	Â£40,001 - Â£60,000	68 kg	175 cm	Girl	8.8 pounds
85	79.67.37.223	Female	34	White			Sa10 9pf	Married	University undergraduate degree / NVQ level 4-5	2	Â£40,001 - Â£60,000	19stone	5 foot 8	Boy
86	5.68.66.180	Female	30	White			Neath	Married	A-Levels / Apprenticeship / NVQ level 3 / equivalent	1	Â£20,001 - Â£30,000	9st11lbs	5foot5	Girl	25 pounds
87	90.203.164.20	Male	39	White			Sa13 2lz	Cohabiting (living with partner)	GCSEs / NVQ level 1-2 / equivalent	4 or more	Â£20,001 - Â£30,000	9 stone 10	5 ft 3	Boy	Na
88	86.182.106.144	Female	31	White			Tonna	Married	University post-graduate degree	1	Â£40,001 - Â£60,000	13st 7 pounds	5ft 7 inches	Boy	21 lbs (roughly hasnt been weighed for over a month)
89	109.156.106.21	Female	29	White			Llanrwst	Married	University undergraduate degree / NVQ level 4-5	1	Â£40,001 - Â£60,000	13stone	5ft 6ins	Girl
90	82.7.62.237	Female	26	White			Neath	Married	University undergraduate degree / NVQ level 4-5	1	Â£20,001 - Â£30,000	11stone 4	5 ft 4	Boy	26lbs
91	82.10.70.143	Female	38	White			SA10 7PP	Married	A-Levels / Apprenticeship / NVQ level 3 / equivalent	3	Â£20,001 - Â£30,000	11.11	5.5	Boy	21
92	188.29.165.118	Female	28	White			Tonna	Cohabiting (living with partner)	University undergraduate degree / NVQ level 4-5	1	Â£30,001 - Â£40,000	137	5ft6	Boy	22lbs estimate
93	185.45.52.142	Female	31	White			SA12 7DB	Cohabiting (living with partner)	A-Levels / Apprenticeship / NVQ level 3 / equivalent	1	Â£40,001 - Â£60,000	9stone	5ft8	Boy	22pounds
94	109.147.9.212	Female	30	White			Mold	Married	University undergraduate degree / NVQ level 4-5	1	Â£40,001 - Â£60,000	10 stone	5â€9	Girl	21 lbs
95	94.6.80.67	Female	24	White			Ll138rq	Cohabiting (living with partner)	A-Levels / Apprenticeship / NVQ level 3 / equivalent	1	Â£20,001 - Â£30,000		5ft 8	Girl
96	146.200.62.32	Female	22	White			Ll116AJ	Cohabiting (living with partner)	GCSEs / NVQ level 1-2 / equivalent	1	Â£10,001 - Â£20,000	6 stone 10	5 feet 2 inches	Boy	20 lbs
97	5.64.154.175	Female	26	White			Wrexham	Cohabiting (living with partner)	University undergraduate degree / NVQ level 4-5	1	Â£30,001 - Â£40,000	71.5kg	5ft 5	Boy	23lb
98	213.205.192.37	Female	38	White			Sa488nn	Cohabiting (living with partner)	University post-graduate degree	2	Â£40,001 - Â£60,000	10 stone 11	5 ft 6	Boy	19 pounds
99	109.151.5.175	Female	34	White			LL142PE	Single (never married)	University undergraduate degree / NVQ level 4-5	2	Â£10,001 - Â£20,000	9 stone	5"5	Boy	20 lb
100	2.221.23.109	Female	36	White			Wrexham	Married	University post-graduate degree	1	Â£40,001 - Â£60,000			Girl	16.5 pounds
101	78.145.193.192	Female	25	White			Ch87up	Cohabiting (living with partner)	University undergraduate degree / NVQ level 4-5	1	Â£40,001 - Â£60,000	11 stone	5 foot 5	Boy	25lbs
102	176.24.196.145	Female	27	White			Wrexham	Cohabiting (living with partner)	University undergraduate degree / NVQ level 4-5	1	Â£40,001 - Â£60,000	80kg	5ft 3	Boy	18lbs
103	213.205.242.165	Female	32	White			WREXHAM	Married	University post-graduate degree	2	Â£40,001 - Â£60,000	9 stone 3	5 fly 2	Girl	Unsure
104	2.216.214.190	Female	40	White			Sy13 1xw	Married	University undergraduate degree / NVQ level 4-5	1	Â£40,001 - Â£60,000	53kg	5ft 2	Girl	9.5kg
105	94.193.94.97	Female	39	White			TW18	Married	University post-graduate degree	1	Â£40,001 - Â£60,000	69.5kg	5â€™ 6	Girl
106	82.34.121.249	Female	31	White			Wrexham	Cohabiting (living with partner)	University undergraduate degree / NVQ level 4-5	1	Â£40,001 - Â£60,000	8.5 stones	5ft 3in	Boy	21lb 1oz
107	213.205.198.79	Female	31	White			Neath	Married	University post-graduate degree	2	Â£30,001 - Â£40,000	11st	5â€3	Boy	26lb
108	176.253.126.253	Female	33	White			Glasgow	Married	University post-graduate degree	1	Â£20,001 - Â£30,000	15 stone 12 pounds	5 ft 5 inch	Boy	15 pound 10 ounces
109	94.8.254.25	Female	23	White			Scunthorpe	Cohabiting (living with partner)	University post-graduate degree	1	Â£30,001 - Â£40,000		5ft 3	Girl
110	82.132.245.235	Female	34	White			Kircubbin	Married	University undergraduate degree / NVQ level 4-5	3	Â£40,001 - Â£60,000	9 stone 8	5 foot 6	Girl	Unsure
111	82.132.238.138	Female	33	White			Doncaster	Cohabiting (living with partner)	University undergraduate degree / NVQ level 4-5	2	Â£40,001 - Â£60,000	65kg		Girl	24lb
112	109.181.101.240	Female	33	White			DN9	Cohabiting (living with partner)	A-Levels / Apprenticeship / NVQ level 3 / equivalent	1	Â£40,001 - Â£60,000	10 pounds 6	5 foot 4	Boy	unknown
113	86.162.252.29	Male	36	White			Belfast	Married	University undergraduate degree / NVQ level 4-5	2	Â£40,001 - Â£60,000	8 stone 7 pounds	5 ft 4 inches	Boy	1 stone 1 pound
114	185.69.144.183	Female	36	White			Greenisland	Married	University undergraduate degree / NVQ level 4-5	2		9 stone	5ft 3	Girl
115	90.249.139.102	Female	36	White			Bt37 0DU	Married	University post-graduate degree	2	Â£40,001 - Â£60,000	12st 10lbs	5,8	Girl	21lbs
116	2.27.186.183	Female	33	White			Wrexham	Cohabiting (living with partner)	University post-graduate degree	1	Â£40,001 - Â£60,000	8st 4lb	165cm	Girl	17lb
117	51.7.173.48	Female	32	Asian/Asian-British			Oxford	Married	University undergraduate degree / NVQ level 4-5	2	Â£40,001 - Â£60,000	55kg	1.59m	Boy	9.5kg
118	176.26.120.229	Female	32	White			Thame	Married	University undergraduate degree / NVQ level 4-5	1	Â£40,001 - Â£60,000	135 lb	5 ft 4	Boy	10kg
119	86.130.86.223	Female	34	Any other ethnic background (please specify)		Chinese descent	Woodstock	Married	University post-graduate degree	1	Â£40,001 - Â£60,000	50kg	160cm	Girl	9kg
120	85.255.235.214	Female	34	White			Abingdon	Married	University undergraduate degree / NVQ level 4-5	1	Â£40,001 - Â£60,000	94 kg	170cm	Boy	9kg
121	84.64.17.59	Female	35	White			Ox4 7ny	Married	University post-graduate degree	1	Â£30,001 - Â£40,000		5 foot 6 inches	Girl	13 pounds
122	81.109.124.103	Female	36	White			oxford	Married	University post-graduate degree	1		69 kg	185 cm	Girl	7 kg
123	90.249.176.167	Female	32	White			BT750LL	Married	University undergraduate degree / NVQ level 4-5	1	Â£40,001 - Â£60,000			Boy
124	82.15.56.219	Female	40	White			Oxford	Cohabiting (living with partner)	University post-graduate degree	2	Â£40,001 - Â£60,000	8st 9lb	5,5	Girl	7.89 kg
125	95.148.41.93	Female	38	White			Oxford	Married	University post-graduate degree	1	Â£40,001 - Â£60,000	79kg	1,64m	Girl	8kg
126	78.148.137.76	Female	41	White			Amersham	Married	University undergraduate degree / NVQ level 4-5	2	Â£40,001 - Â£60,000	14st 5lb	5'4''	Girl	20lb
127	82.6.48.174	Female	34	White			Oxford	Married	University post-graduate degree	1	Â£40,001 - Â£60,000	11stone 5	5 ft 8	Boy	9.73 kg
128	51.6.215.48	Female	40	White			Oxford	Married	University undergraduate degree / NVQ level 4-5	2	Â£20,001 - Â£30,000	85kgs	164 cm	Girl	8kgs
129	86.0.81.221	Female	22	Mixed/multiple ethnic groups (please specify)	White/Asian		Oxford	Cohabiting (living with partner)	A-Levels / Apprenticeship / NVQ level 3 / equivalent	1	Â£20,001 - Â£30,000	12 stone 10 lb		Boy	25 lb (guess)
130	174.116.12.147	Female	31	White			Oxford	Married	University post-graduate degree	1	Â£30,001 - Â£40,000	12 stone	5ft5	Boy	13kg
131	86.151.8.53	Female	35	White			Witney	Married	University undergraduate degree / NVQ level 4-5	2	Â£40,001 - Â£60,000	52kgs	147cm	Boy	7.5 kgs
132	213.31.20.255	Female	34	White			Sn68sr	Married	University post-graduate degree	2	Â£40,001 - Â£60,000	60kg	5'4	Girl
133	90.193.67.114	Female	36	White			Oxford	Cohabiting (living with partner)	University post-graduate degree	1	Â£40,001 - Â£60,000	57kg	165cm	Boy	11kg
134	51.6.119.59	Female	30	White			Oxfordshire	Married	University undergraduate degree / NVQ level 4-5	1	Â£20,001 - Â£30,000	11 stone 7lb	5ft11	Boy	20lb
135	46.218.58.220	Female	38	White			Oxford	Married	University undergraduate degree / NVQ level 4-5	2	Â£40,001 - Â£60,000	73 kg	5 ft 6 inches	Boy	8.5 kg
136	92.9.160.158	Male	34	White			Wakefield	Separated / Divorced	University undergraduate degree / NVQ level 4-5	1	Â£40,001 - Â£60,000	12stones	174	Boy	10k
137	81.110.183.22	Female	37	White			Oxford	Married	University post-graduate degree	1	Â£40,001 - Â£60,000	78kg	173cm	Boy	10.5kg
138	94.12.90.236	Female	38	White			Oxford	Married	University post-graduate degree	1	Â£40,001 - Â£60,000	60kg	1.63m	Boy	11.6kg
139	95.151.85.144	Female	34	White			Burford	Married	University undergraduate degree / NVQ level 4-5	1	Â£40,001 - Â£60,000	55kg	155cm	Boy	10kg
140	109.152.151.106	Female	34	White			Muckamore, Antrim	Married	University post-graduate degree	1	Â£40,001 - Â£60,000	12stone 10lbd	5ft5	Boy	18lbs 6
141	82.9.4.127	Female	43	White			Belfast	Married	University undergraduate degree / NVQ level 4-5	2	Â£30,001 - Â£40,000	11 stone	5.5 feet	Boy	9 kg
142	91.125.160.10	Female	25	White			Solihull	Cohabiting (living with partner)	University post-graduate degree	1	Â£20,001 - Â£30,000	133 pounds	5 foot 7 inches	Girl	16 pounds
143	94.194.208.120	Female	35	White			Belfast	Married	University post-graduate degree	2	Â£30,001 - Â£40,000	170lbs	5ft 7inches	Girl	17lbs
144	94.4.111.88	Female	28	White			Port Talbot	Cohabiting (living with partner)	A-Levels / Apprenticeship / NVQ level 3 / equivalent	1	Â£20,001 - Â£30,000	11 stone	5.5 feet	Boy	16 lbs
145	109.154.179.125	Female	32	White			Barry	Cohabiting (living with partner)	University post-graduate degree	1	Â£40,001 - Â£60,000	18.5 stone	5ft6	Girl	27lb
146	95.151.200.45	Female	33	White			Nuneaton	Married	A-Levels / Apprenticeship / NVQ level 3 / equivalent	2	Â£30,001 - Â£40,000	11st 7lbs	5ft 4â€	Boy	17lbs7
147	94.193.189.95	Female	36	White			Shrewsbury	Married	University post-graduate degree	1	Â£20,001 - Â£30,000	83.5 kg	5'8"		11kg
148	2.223.107.20	Female	41	White			Barnstaple	Married	A-Levels / Apprenticeship / NVQ level 3 / equivalent	2	Â£20,001 - Â£30,000	13	5.5	Girl	14
149	81.101.227.132	Female	34	Asian/Asian-British			Harrow	Cohabiting (living with partner)	University undergraduate degree / NVQ level 4-5	1	Â£40,001 - Â£60,000	135 pounds	152 cm	Boy	10 kg
150	90.252.98.139	Female	26	White			Battle	Married	A-Levels / Apprenticeship / NVQ level 3 / equivalent	1	Â£20,001 - Â£30,000			Boy	14lb 6oz
151	2.24.186.149	Female	29	White			Horwich	Cohabiting (living with partner)	University undergraduate degree / NVQ level 4-5	1	Â£40,001 - Â£60,000	10 stone	5ft 6in	Girl	22lb
152	194.207.86.141	Female	22	White			Hull	Cohabiting (living with partner)	University undergraduate degree / NVQ level 4-5	1	Â£20,001 - Â£30,000	10.1 stone	5ft 2	Boy	22lbs
153	146.90.114.29	Female	27	White			Hereford	Cohabiting (living with partner)	University post-graduate degree	1	Â£40,001 - Â£60,000	10.2 stone	5 ft 6	Girl	16 lbs 14
154	95.145.5.175	Female	31	White			Shrewsbury	Married	University undergraduate degree / NVQ level 4-5	1	Â£20,001 - Â£30,000	12.5 stone	5 foot 9	Girl	25 pounds
155	82.132.212.91	Female	28	White			Po12 3dh	Cohabiting (living with partner)	A-Levels / Apprenticeship / NVQ level 3 / equivalent	2	Â£30,001 - Â£40,000	10kg		Girl	10kg
156	5.70.182.152		32	White			Fleetwood	Cohabiting (living with partner)	University post-graduate degree	1	Â£40,001 - Â£60,000	12lbs	5ft 1	Boy	Im not sure
157	79.65.40.160	Female	14 months	White			York	Married	University undergraduate degree / NVQ level 4-5	1	Â£20,001 - Â£30,000		5 foot 7 inches	Girl
158	92.234.138.17	Female	28	White			Barnsley, Yorkshire	Married	University post-graduate degree	1	Â£40,001 - Â£60,000	8 stone 7lb	4 ft 11	Boy	21lb 8oz
159	90.248.149.123	Female	32	White			RG1 3LJ	Married	A-Levels / Apprenticeship / NVQ level 3 / equivalent	1	Â£40,001 - Â£60,000	15st 12lbs	5 foot 8 inches	Boy	21 pounds
160	90.205.146.235	Female	27	White			Newport	Married	University undergraduate degree / NVQ level 4-5	2	Â£30,001 - Â£40,000		163cm	Girl	16lbs 4oz
161	213.205.242.231	Female	23	White			Skelmersdale	Cohabiting (living with partner)	University undergraduate degree / NVQ level 4-5	1	Â£10,001 - Â£20,000	18st 5lbs	7ft 8in	Girl	15lbs 12oz
162	94.192.203.15	Female	29	White			Newry	Cohabiting (living with partner)	University undergraduate degree / NVQ level 4-5	1	Â£40,001 - Â£60,000	55kg	5ft3	Boy	Estimated 21lb
163	82.19.115.45	Male	34	White			Northampton	Cohabiting (living with partner)	University undergraduate degree / NVQ level 4-5	1	Â£40,001 - Â£60,000	11st 8lbs	5ft 5	Boy	19lbs
164	92.14.44.250	Female	29	White			Pontypridd	Married	University post-graduate degree	1	Â£40,001 - Â£60,000	11st13lbs	5ft 3	Boy	12kg
165	51.9.59.60	Female	32	White			Co9	Married	University undergraduate degree / NVQ level 4-5	2	Â£30,001 - Â£40,000	72kg	5ft 4inch	Boy	9.5kg
166	94.14.235.139		33	White			Bradford	Married	University post-graduate degree	2	Â£30,001 - Â£40,000	10.5	4.3	Boy	16 lb
167	82.45.72.153	Female	25	White			Crawley	Single (never married)	Primary school or equivalent	2	Below Â£10,000	9 stone	5ft	Boy	20 pounds
168	92.3.198.238	Female	23	White			Leicester	Cohabiting (living with partner)	GCSEs / NVQ level 1-2 / equivalent	1	Â£10,001 - Â£20,000	14stone	5ft9inch	Girl	17.5 lbs
169	86.190.84.140	Female	38	White			Bedford	Single (never married)	University post-graduate degree	1	Â£30,001 - Â£40,000	120kg	170cm	Girl	10.5kg
170	86.151.157.41	Male	29	White			Wokingham	Married	University undergraduate degree / NVQ level 4-5	1	Â£40,001 - Â£60,000			Boy	20lb
171	31.48.67.129	Female	29	White			Haywards heath	Married	A-Levels / Apprenticeship / NVQ level 3 / equivalent	1	Â£30,001 - Â£40,000	11st 7.6lb	5 foot 2inches	Boy	9.38kg
172	81.99.209.187	Female	39	White			Belfast	Married	University post-graduate degree	2	Â£40,001 - Â£60,000	146lbs	5â€™3	Girl	24lbs
173	89.240.247.233	Female	36	White			Aberdeen	Married	University post-graduate degree	1	Â£40,001 - Â£60,000	50 kg	5 ft 3	Girl	9kg
174	212.139.195.72	Female	33	White			Farnham	Married	University post-graduate degree	1	Â£40,001 - Â£60,000	57kg	5ft 5 in	Boy	8.7kg
175	90.220.194.159	Female	30	White			Nottingham	Married	University undergraduate degree / NVQ level 4-5	1	Â£40,001 - Â£60,000	12stone	5 foot 6	Boy	20lb
176	86.10.11.125	Female	30	White			Middlesbrough	Married	University post-graduate degree	1	Â£40,001 - Â£60,000	103kg	5ft 11inches	Boy	13.9kg
177	2.222.187.187	Female	29	White			Devon	Married	University post-graduate degree	1	Â£40,001 - Â£60,000	79kg	166cm	Girl	6.4kg
178	86.134.245.217	Female	30	White			Dawlish	Cohabiting (living with partner)	A-Levels / Apprenticeship / NVQ level 3 / equivalent	1	Â£30,001 - Â£40,000	14 stone	5 foot 3	Boy	9kg
179	86.155.83.167	Female	30	White			Braintree	Cohabiting (living with partner)	University undergraduate degree / NVQ level 4-5	1	Â£40,001 - Â£60,000	8 stone 6pounds	5ft 6in	Girl	6.8kg
180	90.220.148.111	Female	32	White			St albans	Married	University undergraduate degree / NVQ level 4-5	1	Â£40,001 - Â£60,000			Boy	10 kilos
181	90.216.194.116	Male	24	White			Birmingham	Single (never married)	GCSEs / NVQ level 1-2 / equivalent	2	Â£10,001 - Â£20,000	11 stone	5ft 3	Boy	22 pounds
182	147.147.166.12	Female	33	White			Nottingham	Married	University undergraduate degree / NVQ level 4-5	1	Â£20,001 - Â£30,000			Girl
183	90.202.209.9	Female	32	White			Southampton	Married	University undergraduate degree / NVQ level 4-5	2	Â£40,001 - Â£60,000	11 stone	5â€™7	Girl	15lb
184	188.29.165.106	Female	33	White			Hull	Married	University undergraduate degree / NVQ level 4-5	1	Â£40,001 - Â£60,000	12 stone	5 foot 4 inches	Girl	20lbs
185	90.204.176.89	Female	33	White			Sn67nj	Cohabiting (living with partner)	GCSEs / NVQ level 1-2 / equivalent	2	Â£20,001 - Â£30,000	13st12lb	5f4in	Boy	12kgs
186	88.106.27.233	Female	30	White			Pe68qf	Married	University undergraduate degree / NVQ level 4-5	1	Â£40,001 - Â£60,000	9 stone	5 ft 2	Girl	8.3kg
187	90.213.71.147	Male	21	White			Barry	Cohabiting (living with partner)	GCSEs / NVQ level 1-2 / equivalent	1	Â£10,001 - Â£20,000	12 stone 4 pounds	5 foot 3 inches	Boy
188	51.9.247.214	Female	33	White			Sevenoaks	Married	University undergraduate degree / NVQ level 4-5	1	Â£40,001 - Â£60,000	56kg	5.1feet	Girl	14kg
189	5.66.13.157	Female	34	White			London	Married	University post-graduate degree	1	Â£40,001 - Â£60,000	No!	5 feet 2 inches	Girl	7.7 kg
190	151.228.247.200	Female	28	White			Hillingdon	Married	University undergraduate degree / NVQ level 4-5	2	Â£40,001 - Â£60,000	61kg	164cm	Girl	12kg
191	109.157.125.78	Female	39	White			Southampton	Married	University undergraduate degree / NVQ level 4-5	1	Â£40,001 - Â£60,000		5â€™9	Girl	20lbs
192	94.3.109.252	Female	30	White			Loughborough	Married	A-Levels / Apprenticeship / NVQ level 3 / equivalent	2		12st	5ft5	Girl	22lb
193	79.76.76.233	Female	32	White			Gloucester	Cohabiting (living with partner)	University post-graduate degree	2	Â£40,001 - Â£60,000	12.2st	5ft 5	Girl	19
194	148.252.128.10	Female	30	White			Sevenoaks	Married	University post-graduate degree	1	Â£30,001 - Â£40,000	49kg	5ft 2in	Girl	12.1kg
195	94.194.82.254	Female	29	White			Stoke on Trent	Married	University undergraduate degree / NVQ level 4-5	1	Â£40,001 - Â£60,000	70kg	173cm	Girl	18lb
196	81.110.122.232	Female	27	White			Ts23	Cohabiting (living with partner)	University undergraduate degree / NVQ level 4-5	1	Â£30,001 - Â£40,000	13 stone	5ft 7	Boy	17lb 6
197	82.132.234.32	Male	25	White			Colchester	Cohabiting (living with partner)	A-Levels / Apprenticeship / NVQ level 3 / equivalent	2	Â£30,001 - Â£40,000	12st	5.6	Boy	21lbs
198	80.2.23.103	Female	29	White			Billingham	Cohabiting (living with partner)	University undergraduate degree / NVQ level 4-5	2	Â£10,001 - Â£20,000	9st6	5ft3	Boy	21lbs
199	86.135.70.164	Female	35	White			Carshalton	Married	University post-graduate degree	1	Â£40,001 - Â£60,000		5â€™7	Boy
200	95.144.168.108	Female	34	White			Yorkshire	Married	University undergraduate degree / NVQ level 4-5	1			5ft5	Boy
201	94.5.50.194	Female	34	White				Cohabiting (living with partner)	University undergraduate degree / NVQ level 4-5	1	Â£40,001 - Â£60,000			Girl	10kg
202	109.152.242.111	Female	36	White			Bristol	Married	University post-graduate degree	2	Â£40,001 - Â£60,000	66kg	1.6m	Girl	8kgs
203	78.149.55.209	Female	27	White			Grimsby	Married	University undergraduate degree / NVQ level 4-5	1	Â£10,001 - Â£20,000	No	No	Girl	19 pounds
204	90.198.244.20	Female	28	White			Bh88ub	Single (never married)	A-Levels / Apprenticeship / NVQ level 3 / equivalent	2	Â£20,001 - Â£30,000	13 stone	5 ft 7	Girl
205	90.202.242.31	Female	27	White			Selby	Married	University undergraduate degree / NVQ level 4-5	1	Â£40,001 - Â£60,000	11st 1lb	5ft 9â€	Girl	22lbs
206	81.158.104.58	Female	40	White			Np26 3td	Cohabiting (living with partner)	University undergraduate degree / NVQ level 4-5	1	Â£40,001 - Â£60,000	100kg	5'5"	Boy	9.2kg
207	143.159.184.151	Female	28	White			Rochester	Married	University post-graduate degree	1	Â£40,001 - Â£60,000	98kg	179cm	Boy	18.2lbs
208	151.227.108.158	Female	27	White			Barrow	Cohabiting (living with partner)	A-Levels / Apprenticeship / NVQ level 3 / equivalent	1	Â£40,001 - Â£60,000	11st	5ft 2	Girl	18lbs
209	151.226.48.172	Female	28	White			Amble	Cohabiting (living with partner)	University undergraduate degree / NVQ level 4-5	1	Â£40,001 - Â£60,000	12stone	5ft9	Girl	23lb
210	78.149.18.18	Female	36	White			Liverpool	Cohabiting (living with partner)	University post-graduate degree	1	Â£40,001 - Â£60,000	63 kg	5ft 3in	Girl	9kg
211	82.39.163.79	Female	33	White			Exeter	Married	University post-graduate degree	2	Â£40,001 - Â£60,000	10st 10lbs	5ft 6	Boy	9.2kg
212	195.147.150.247	Female	29	White			High Wycombe	Married	University undergraduate degree / NVQ level 4-5	1	Â£40,001 - Â£60,000	143lb	5ft 5in	Boy	8.4kg
213	81.141.51.62	Female	37	White			Sevenoaks	Married	University post-graduate degree	1	Â£40,001 - Â£60,000	10.5 stone	5 feet 7	Boy	11 kg
214	90.252.154.48	Female	32	White			Taunton	Married	University post-graduate degree	1		9 1/2 stone	5ft 9â€	Girl	She has not been weighed since she was 7 months(13pounds))
215	92.237.199.225	Female	32	White			Birmingham	Married	University post-graduate degree	2	Â£40,001 - Â£60,000	11stone	5ft	Boy	18lb 6oz
216	85.211.39.226	Female	32	White			Se23 2ae	Married	University undergraduate degree / NVQ level 4-5	2	Â£40,001 - Â£60,000	65kg	5â€™3â€	Girl	7kg
217	92.40.249.189	Female	27	White			Lincoln	Married	University undergraduate degree / NVQ level 4-5	1	Â£30,001 - Â£40,000	82kg	5ft 2inch	Girl	19lbs
218	92.19.244.93	Female	22	White			Winchcombe	Cohabiting (living with partner)	A-Levels / Apprenticeship / NVQ level 3 / equivalent	1	Â£20,001 - Â£30,000	180 pounds	5ft 9inches	Boy	23lb 3oz
219	82.39.218.98	Male	34	White			DY5 2HT	Married	University undergraduate degree / NVQ level 4-5	2	Â£40,001 - Â£60,000	13st	162cm	Boy	16lb 4oz
220	109.155.76.125	Female	31	White			BT67 0UP	Married	University undergraduate degree / NVQ level 4-5	1	Â£40,001 - Â£60,000	13stone	5ft 7inch	Boy	22lbs
221	78.86.57.236	Female	20	White			Launceston	Cohabiting (living with partner)	GCSEs / NVQ level 1-2 / equivalent	1	Â£10,001 - Â£20,000	120lbs	5ft 5inch	Girl	1st 7lbs
222	5.71.30.119	Female	28	White			Redditch	Married	University post-graduate degree	1	Â£30,001 - Â£40,000	14st 4lb	5ft 6in	Boy	22lb
223	213.31.64.78	Female	31	White			Pe19 6gl	Married	University post-graduate degree	1	Â£30,001 - Â£40,000	80kg	175cm	Boy	8.25kg
224	82.6.140.225	Female	31	White			Wantage	Married	University undergraduate degree / NVQ level 4-5	1	Â£40,001 - Â£60,000	60kg	5ft6inches	Girl	8kg
225	213.205.194.229	Female	33	White			Rh124dx	Cohabiting (living with partner)	University post-graduate degree	1	Â£40,001 - Â£60,000	10st9pounds	5ft8inches	Girl	9.8kg
226	94.14.62.88	Female	33	White			Taplow	Married	University undergraduate degree / NVQ level 4-5	1				Girl	25 lbs
227	146.200.243.206	Female	21	White			Gloucester	Single (never married)	GCSEs / NVQ level 1-2 / equivalent	2	Â£10,001 - Â£20,000	13st	5ft 7in	Girl	17lbs
228	94.14.199.192	Male	31	White			Sk6	Cohabiting (living with partner)	University undergraduate degree / NVQ level 4-5	1	Â£30,001 - Â£40,000	187 lbs	5ft 1	Boy	23lbs
229	92.9.238.143	Female	26	White			Chelmsford	Cohabiting (living with partner)	A-Levels / Apprenticeship / NVQ level 3 / equivalent	1	Â£40,001 - Â£60,000	8 stone 3	5 ft 5	Girl	26 pounds
230	82.132.214.84	Female	39	White			Northwich, Cheshire	Married	University post-graduate degree	2	Â£40,001 - Â£60,000	12 stone	5ft 4in	Girl	22lbs
231	92.15.240.34		47	White			Cwmbran	Cohabiting (living with partner)	University post-graduate degree	1	Â£40,001 - Â£60,000	No	5foot4	Boy	8kg
232	109.159.38.59	Female	39	White			Sevenoaks	Married	University undergraduate degree / NVQ level 4-5	2	Â£40,001 - Â£60,000	13st	5ft 5	Girl
233	109.150.149.35	Female	32	White			belfast	Married	University undergraduate degree / NVQ level 4-5	1	Â£30,001 - Â£40,000	10stone 11lbs	5 3"	Boy	22lbs
234	94.3.187.217	Female	31	White			Luton	Cohabiting (living with partner)	A-Levels / Apprenticeship / NVQ level 3 / equivalent	3	Â£40,001 - Â£60,000	102kg	5ft 5	Girl	5kg
235	151.231.193.120	Female	27	White			Haywards heath	Cohabiting (living with partner)	A-Levels / Apprenticeship / NVQ level 3 / equivalent	2	Â£20,001 - Â£30,000	8stone 9pounds	No	Girl	18pounds 13oz
236	86.188.53.20	Female	34	White			Melton Mowbray	Married	University undergraduate degree / NVQ level 4-5	2	Â£20,001 - Â£30,000	89kg	157cm	Girl	8.8kg
237	82.132.243.161	Female	31	White			Orpington	Married	A-Levels / Apprenticeship / NVQ level 3 / equivalent	1	Â£40,001 - Â£60,000	65	1.67	Girl	10kg
238	2.219.102.24	Male	26	White			Rugby	Cohabiting (living with partner)	University undergraduate degree / NVQ level 4-5	1	Â£40,001 - Â£60,000	70kg	5ft6	Boy	28lb
239	86.170.184.227	Female	31	White			Bolton	Married	University post-graduate degree	1	Â£40,001 - Â£60,000	96kg	5ft 2	Boy	25lbs
240	188.223.185.194	Female	30	White			Newport	Cohabiting (living with partner)	University undergraduate degree / NVQ level 4-5	1	Â£30,001 - Â£40,000	58kg	5ft0	Boy	8.5kg
241	90.192.36.97	Female	20	White			Basildon	Cohabiting (living with partner)	A-Levels / Apprenticeship / NVQ level 3 / equivalent	1	Below Â£10,000	8 stone 10 pounds	5 ft 4	Girl	23 pounds
242	86.142.133.127	Female	39	White			Lurgan	Married	University undergraduate degree / NVQ level 4-5	1	Â£30,001 - Â£40,000		5â€™4	Girl	21 lbs
243	82.18.52.91	Female	30	White			Glasgow	Married	University undergraduate degree / NVQ level 4-5	1				Girl	11 kilos
244	81.152.126.197	Female	26	White			Nelson Lancashire	Cohabiting (living with partner)	University undergraduate degree / NVQ level 4-5	1	Â£30,001 - Â£40,000	11st	5ft7	Boy	28lbs
245	82.132.213.58	Female	31	White			Taunton	Married	University undergraduate degree / NVQ level 4-5	2	Â£40,001 - Â£60,000	9 stone 10	175cm	Girl	8.8
246	82.30.3.242	Female	30	White			Swindon	Married	University undergraduate degree / NVQ level 4-5	1	Â£40,001 - Â£60,000	78kg	5â€™6â€	Girl	9.7kg
247	86.174.26.55	Female	26	White			Stranraer	Cohabiting (living with partner)	GCSEs / NVQ level 1-2 / equivalent	1	Â£10,001 - Â£20,000	14 stone	5ft 4inch	Girl	23lbs
248	82.32.213.222	Female	29	White			Glasgow	Cohabiting (living with partner)	GCSEs / NVQ level 1-2 / equivalent	1	Â£20,001 - Â£30,000			Boy	20
249	31.22.0.198	Female	20	White			Widnes	Single (never married)	GCSEs / NVQ level 1-2 / equivalent	1	Below Â£10,000	11.3lbs	5 ft 7	Boy	2 kilos
250	79.66.66.240	Female	33	White			Wolverhampton	Married	University post-graduate degree	1	Â£40,001 - Â£60,000	78 kg	1.5m	Girl	9kg
251	94.14.235.24	Female	30	White			Huddersfield	Married	University undergraduate degree / NVQ level 4-5	1	Â£40,001 - Â£60,000	10 stone 3 pounds	5 feet 2 inches	Boy	11.2kg
252	86.22.96.219	Female	33	White			Portsmouth	Married	University undergraduate degree / NVQ level 4-5	2	Â£40,001 - Â£60,000			Boy
253	2.122.33.90	Female	27	White			Stoke-on-Trent	Married	University undergraduate degree / NVQ level 4-5	1	Â£40,001 - Â£60,000	No	5 ft 5	Girl	Approx. 19 lbs
254	86.12.72.89	Female	30	White			Romsey	Married	University post-graduate degree	1	Â£40,001 - Â£60,000	9 stone	5 feet 7	Boy	9.1kg
255	86.21.119.166	Female	39	White			Altrincham	Married	University post-graduate degree	1	Â£40,001 - Â£60,000	59 kg	168 cm	Boy	7.7 kg
256	86.134.12.151	Female	27	White			Ca17 4hr	Cohabiting (living with partner)	University post-graduate degree	2	Â£30,001 - Â£40,000	9 stone 12 pound	5 foot 6 inches	Girl	25
257	86.152.214.53	Female	26	White			Folkestone	Cohabiting (living with partner)	A-Levels / Apprenticeship / NVQ level 3 / equivalent	2	Â£20,001 - Â£30,000	190lb	5ft 5in	Girl	17lb
258	188.30.54.104		25	White			Northamptonshire	Cohabiting (living with partner)	A-Levels / Apprenticeship / NVQ level 3 / equivalent	1	Â£10,001 - Â£20,000	115 kg	5 ft 6	Girl	13 lb 1
259	87.115.180.40	Female	30	White			Holsworthy	Married	University undergraduate degree / NVQ level 4-5	2	Â£30,001 - Â£40,000			Boy
260	86.160.65.152	Female	43	White			Bournemouth	Cohabiting (living with partner)	University post-graduate degree	1	Â£40,001 - Â£60,000	11 stones	5 foot 6	Boy	19 lbs 6
261	81.147.67.12	Female	29	White			Essex	Married	University undergraduate degree / NVQ level 4-5	1	Â£40,001 - Â£60,000	9 st	5ft	Girl	18lbs
262	2.127.83.123	Female	34	White			Lymm	Cohabiting (living with partner)	University post-graduate degree	1	Â£40,001 - Â£60,000	11 stone 4 lbs	180cm	Girl	18lbs (ish)
263	213.205.198.64	Female	32	White			Gloucester	Married	University undergraduate degree / NVQ level 4-5	1	Â£30,001 - Â£40,000	75kg	155cm	Girl	11kg
264	5.67.71.73	Female	35	White			Chesterfield	Married	A-Levels / Apprenticeship / NVQ level 3 / equivalent	2	Â£40,001 - Â£60,000	116 lb	5 foot 3	Boy	11 kilos
265	213.205.198.221	Female	24	White			London	Cohabiting (living with partner)	A-Levels / Apprenticeship / NVQ level 3 / equivalent	1	Â£30,001 - Â£40,000	57	5.6	Girl	12kgs
266	82.132.240.223	Female	35	White			Leicestershire	Married	University undergraduate degree / NVQ level 4-5	1			160cm	Girl	23 lb
267	151.231.196.163	Female	24	White			Swindon	Married	A-Levels / Apprenticeship / NVQ level 3 / equivalent	2	Â£40,001 - Â£60,000	11.5 stone	5â€™5â€	Boy
268	94.192.205.197	Female	31	White			Carryduff	Cohabiting (living with partner)	University post-graduate degree	1	Â£40,001 - Â£60,000	85kg	170 cm	Girl	17 lbs
269	77.100.72.199	Female	36	White			NE6	Married	University post-graduate degree	2	Â£40,001 - Â£60,000	90kg	152cm	Girl	Dinâ€™t Know
270	82.69.122.238	Female	36	White			ME15 8SG	Married	University post-graduate degree	1		59kg	5â€™i9â€	Boy	8kg approx
271	86.144.146.11	Female	30	White			DG8 9RD	Married	University undergraduate degree / NVQ level 4-5	1	Â£30,001 - Â£40,000	9st	5ft5	Boy	Unknown
272	146.90.206.130	Female	26	White			Southampton	Married	University undergraduate degree / NVQ level 4-5	1	Â£40,001 - Â£60,000	48kg	5 foot 2 inches	Girl	20lb 9oz
273	213.205.198.58	Female	39	White			Bristol	Married	University post-graduate degree	1		10st 9lb	175cm	Boy	9kg
274	90.193.159.10	Female	25	White			Edinburgh	Cohabiting (living with partner)	University undergraduate degree / NVQ level 4-5	1	Â£30,001 - Â£40,000	9 stone	5ft 2	Boy	11kg
275	82.16.165.255	Female	32	White			Penarth	Married	University undergraduate degree / NVQ level 4-5	1	Â£40,001 - Â£60,000	9lbs 2oz	5ft 4 inches	Boy	23lbs
276	86.158.110.7	Female	33	White			Chatham	Married	University post-graduate degree	1	Â£40,001 - Â£60,000	10.5 stone	5 feet 7 in	Boy	Don't know
277	213.31.71.25	Female	31	White			Malton	Married	University post-graduate degree	1	Â£40,001 - Â£60,000	72kg	5ft 5	Boy	9kg
278	85.255.235.235	Female	42	White			Hamilton	Cohabiting (living with partner)	University post-graduate degree	2	Â£30,001 - Â£40,000	10stone	5ft 4in	Boy	Unknown
279	188.29.164.255	Female	30	White			Peterborough	Cohabiting (living with partner)	University undergraduate degree / NVQ level 4-5	1	Â£40,001 - Â£60,000			Girl
280	82.12.131.111	Female	36	White			Halifax	Cohabiting (living with partner)	A-Levels / Apprenticeship / NVQ level 3 / equivalent	2	Â£40,001 - Â£60,000	9 stone 5 lb		Girl	8 kg
281	81.158.238.22	Female	38	White			TR13 9QU	Married	University post-graduate degree	2	Â£40,001 - Â£60,000	9st	5ft 6ins	Girl	Not sure. Not been weighed for 4 months.
282	90.249.14.241	Female	36	White			Ne26 2eg	Married	University post-graduate degree	1	Â£40,001 - Â£60,000	10 stone	5ft 7 inches	Boy	25 pounds
283	95.151.143.53	Male	25	White			Selby	Cohabiting (living with partner)	GCSEs / NVQ level 1-2 / equivalent	1	Â£40,001 - Â£60,000	23lbs		Boy	23lbs
284	86.23.109.108	Female	31	White			Newcastle under Lyme	Married	University post-graduate degree	1	Â£30,001 - Â£40,000	11stone 6	5 feet 6 inches	Girl	19lb 2oz
285	81.103.183.174	Female	33	White			Gu2	Married	University undergraduate degree / NVQ level 4-5	1	Â£40,001 - Â£60,000	142lbs	164cm	Boy	9.5kg
286	90.214.227.78	Female	33	White			Thames Ditton	Cohabiting (living with partner)	University undergraduate degree / NVQ level 4-5	1	Â£30,001 - Â£40,000	13st7lb	171cm	Girl
287	82.39.207.20	Female	36	White			PRESTON	Married	University post-graduate degree	1	Â£40,001 - Â£60,000	18 stones	5â€™9	Boy	22lbs
288	81.107.245.145	Female	38	White			Epsom	Single (never married)	University post-graduate degree	1	Â£30,001 - Â£40,000	82 kg	170 cm	Boy	10.5 kg
289	77.102.211.254	Female	30	White			Ormskirk	Cohabiting (living with partner)	University undergraduate degree / NVQ level 4-5	2	Â£20,001 - Â£30,000	73kg	5ft7	Boy	Not sure
290	82.41.131.85	Female	36	White			Hamilton	Cohabiting (living with partner)	University post-graduate degree	2	Â£40,001 - Â£60,000	71kgs	5ft 7inches	Boy	10kgs
291	151.231.180.76	Female	36	White			G42 8SX	Cohabiting (living with partner)	University undergraduate degree / NVQ level 4-5	1	Â£30,001 - Â£40,000	93 kg	174cm	Girl	unknown
292	82.43.115.217	Female	33	White			Blackpool	Married	University post-graduate degree	1	Â£30,001 - Â£40,000	10 stone	05:06:00	Girl	22.5 pounds
293	94.5.143.62	Female	31	White			Bathgate	Married	University post-graduate degree	1	Â£40,001 - Â£60,000	73 kilos	5ft 4	Girl	Approx 26 pounds
294	82.132.186.189	Female	22	White			Grimsby	Cohabiting (living with partner)	A-Levels / Apprenticeship / NVQ level 3 / equivalent	1	Â£10,001 - Â£20,000			Girl	8.3kg
295	2.101.133.166	Female	23	White			Wrexham	Cohabiting (living with partner)	A-Levels / Apprenticeship / NVQ level 3 / equivalent	1	Â£20,001 - Â£30,000	14 stone	5 foot 5	Girl	26 pounds
296	80.189.188.60	Female	29	White			Stalybridge	Cohabiting (living with partner)	University post-graduate degree	1	Â£30,001 - Â£40,000	55.5 kg	5 ft 5	Girl	Around 9kg
297	94.15.97.60	Female	33	White			Portsmouth	Cohabiting (living with partner)	University undergraduate degree / NVQ level 4-5	1	Â£40,001 - Â£60,000		169cm	Girl	22lbs
298	86.144.216.185	Female	36	White			Aberdeen	Cohabiting (living with partner)	University undergraduate degree / NVQ level 4-5	1	Â£20,001 - Â£30,000	9st 9lbs	5ft 4inches	Boy	11kg
299	146.199.173.173	Female	32	White			Northampton	Married	University undergraduate degree / NVQ level 4-5	2	Â£30,001 - Â£40,000	120lbs	175cm	Girl	18lbs 4oz
300	85.255.237.174	Female	30	White			Driffield	Married	A-Levels / Apprenticeship / NVQ level 3 / equivalent	1	Â£40,001 - Â£60,000	128lbs	173cm	Girl	16lbs
301	92.234.175.201	Female	33	White			South shields	Cohabiting (living with partner)	A-Levels / Apprenticeship / NVQ level 3 / equivalent	4 or more	Â£20,001 - Â£30,000	77kg	5	Girl	16lb
302	31.50.7.207	Female	29	White			London	Married	University post-graduate degree	1	Â£40,001 - Â£60,000	68kgs	174cm	Boy	7.8kgs
303	90.219.68.187	Female	35	White			TR15 2ET	Married	University undergraduate degree / NVQ level 4-5	2	Â£20,001 - Â£30,000	100kg	5ft8	Girl	18lb
304	51.9.221.57	Female	27	White			Cardiff	Married	University post-graduate degree	1	Â£40,001 - Â£60,000	10st	165cm	Girl	17lb5
305	82.26.14.123	Female	24	White			Basingstoke	Cohabiting (living with partner)	University undergraduate degree / NVQ level 4-5	1	Â£10,001 - Â£20,000	10 stone	5 ft 5	Boy
306	90.249.204.116	Female	25	White			Richmond	Single (never married)	University undergraduate degree / NVQ level 4-5	1	Â£10,001 - Â£20,000	96kg	6ft0	Boy	22 pounds
307	31.127.178.236	Female	30	White			Southminster	Married	A-Levels / Apprenticeship / NVQ level 3 / equivalent	2	Â£40,001 - Â£60,000	10st 10lbs	5ft 7in	Boy	23lbs
308	94.195.226.185	Female	34	White			Dronfield	Married	University post-graduate degree	1	Â£40,001 - Â£60,000	8stone 4	5ft 6	Girl	22pounds
309	82.1.139.79	Female	26	White			SO18 1BE	Married	University post-graduate degree	1	Â£40,001 - Â£60,000	136lbs	158cm	Boy	8.4kg
310	154.57.227.8	Female	30	White			Derby	Married	A-Levels / Apprenticeship / NVQ level 3 / equivalent	1	Â£30,001 - Â£40,000	7stones	5ft5	Girl	13pounds
311	91.141.3.73	Female	40	White			Glasgow	Married	University post-graduate degree	1	Â£40,001 - Â£60,000	102kg	164cm	Girl	10.5kg
312	109.146.25.69	Female	31	White			York	Cohabiting (living with partner)	University post-graduate degree	1	Â£40,001 - Â£60,000	10 stone 8	5ft10in	Boy
313	88.106.115.128	Female	25	White			Cardiff	Cohabiting (living with partner)	A-Levels / Apprenticeship / NVQ level 3 / equivalent	1	Â£10,001 - Â£20,000	60kg	160cm	Boy	19lb 8
314	86.148.177.22	Male	34	White			St monans	Cohabiting (living with partner)	University post-graduate degree	1	Â£30,001 - Â£40,000	58kg	5ft 1	Boy	7.1kg
315	143.159.76.165	Female	31	White			Baldock	Married	University post-graduate degree	1	Â£40,001 - Â£60,000	52kg	5ft8in	Girl	20lb
316	94.175.119.227	Female	28	White			Dundee	Married	University undergraduate degree / NVQ level 4-5	1	Â£40,001 - Â£60,000	73kg	5ft6in	Girl	10.3kg
317	82.5.215.45	Male	31	White			Bedford	Married	University undergraduate degree / NVQ level 4-5	1	Â£40,001 - Â£60,000	189lbs	5ft11	Boy	12kilos
318	86.130.88.98	Female	30	White			Malvern	Cohabiting (living with partner)	University post-graduate degree	1	Â£40,001 - Â£60,000	9 stone 7	5 foot 2	Girl	19lbs
319	51.9.7.128	Female	37	White			Manchester	Married	University undergraduate degree / NVQ level 4-5	3	Â£10,001 - Â£20,000	55 kg	162 cm	Girl	7.3 kg
320	213.205.241.130	Female	29	White			DY8 4UH	Married	University post-graduate degree	1	Â£40,001 - Â£60,000	59kg	164cm	Girl	7kg
321	90.203.192.25	Female	30	White			Belfast	Cohabiting (living with partner)	University undergraduate degree / NVQ level 4-5	1	Â£40,001 - Â£60,000	10 stone	5feet 4 inches	Boy	19 pounds
322	2.120.217.21	Female	34	White			Haywardâ€™s heath	Married	University undergraduate degree / NVQ level 4-5	1	Â£40,001 - Â£60,000	9stone	5ft 6	Girl	22lbs
323	213.205.198.108	Female	32	White			Larkhill	Married	University post-graduate degree	1	Â£40,001 - Â£60,000	83kg	5 foot 3 inches	Girl	9.8kg
324	90.255.59.171	Female	30	White			Pulborough	Cohabiting (living with partner)	GCSEs / NVQ level 1-2 / equivalent	1	Â£30,001 - Â£40,000	11st5lb	5ft5in	Girl	10kg
325	78.148.93.91	Female	29	White			Chester	Cohabiting (living with partner)	University post-graduate degree	1	Â£40,001 - Â£60,000	13 stone	5ft 6	Girl	10kg
326	82.31.196.198	Female	34	White			Leigh, Greater Manchester	Cohabiting (living with partner)	GCSEs / NVQ level 1-2 / equivalent	2	Â£20,001 - Â£30,000	No	5'2	Girl	16ib8oz
327	92.9.100.251	Female	37	White			Nottingham	Single (never married)	GCSEs / NVQ level 1-2 / equivalent	2	Â£10,001 - Â£20,000	11 st	5â€™4	Boy	22 lb
328	2.100.162.109	Female	20	White			West sussex	Cohabiting (living with partner)	GCSEs / NVQ level 1-2 / equivalent	1	Â£30,001 - Â£40,000		8st 10lb	Girl
329	217.155.200.63	Female	39	White			Ta116bd	Cohabiting (living with partner)	University undergraduate degree / NVQ level 4-5	1	Â£30,001 - Â£40,000	10 stone 4 pounds	5â€™2â€	Boy	11 kilos
330	5.198.94.29	Female	35	White			Hull	Married	University post-graduate degree	1	Â£40,001 - Â£60,000	10 stone	5 ft 6	Girl	10kg
331	82.16.222.220	Female	30	White			Bishopton	Married	University undergraduate degree / NVQ level 4-5	1	Â£40,001 - Â£60,000			Boy	13 kilos
332	77.98.10.46	Female	27	Asian/Asian-British			Slough	Married	University undergraduate degree / NVQ level 4-5	1	Â£40,001 - Â£60,000	55kg	5ft6in	Girl	8kg
333	92.40.249.92	Female	38	White			London	Cohabiting (living with partner)	University undergraduate degree / NVQ level 4-5	1	Â£40,001 - Â£60,000	119kg	5'3" (feet)	Boy	17lb
334	151.228.50.46	Female	34	White			GLASGOW	Married	University undergraduate degree / NVQ level 4-5	1	Â£40,001 - Â£60,000	56kg	165cm	Girl	9kg
335	82.11.186.105	Female	35	Mixed/multiple ethnic groups (please specify)	Black african and Latin american		CB30HH	Married	University post-graduate degree	1	Â£30,001 - Â£40,000	50 kilos	155 cm	Boy	9.5 kilos
336	2.100.228.99	Male	26	White			Leeds	Married	University undergraduate degree / NVQ level 4-5	1	Â£40,001 - Â£60,000	10 st	178	Boy	?
337	5.70.197.66	Female	36	White			RG42 5NX	Cohabiting (living with partner)	University post-graduate degree	2	Â£30,001 - Â£40,000	68kg	5â€™9	Girl	18llbs
338	31.127.3.75	Female	29	White			Bedford	Married	University undergraduate degree / NVQ level 4-5	1	Below Â£10,000			Boy	20lb
339	90.213.207.150	Female	34	White			Gloucester	Married	University post-graduate degree	1	Â£40,001 - Â£60,000	12.5 stone	5 foot 5	Girl	16lb
340	90.253.152.146	Female	25	White			Taunton, UK	Married	A-Levels / Apprenticeship / NVQ level 3 / equivalent	1	Â£30,001 - Â£40,000	9 stone 4 lb	5'7 feet	Boy	Not sure
341	94.194.28.210	Female	37	White			Bn17	Cohabiting (living with partner)	University post-graduate degree	1	Â£40,001 - Â£60,000	60kg	152cm	Girl	10kg
342	188.222.72.114	Female	32	White			Birmingham	Cohabiting (living with partner)	University undergraduate degree / NVQ level 4-5	1	Â£40,001 - Â£60,000	11stone	5ft 3	Girl	22lbs
343	88.109.45.105	Female	31	White			Aberystwyth	Single (never married)	University undergraduate degree / NVQ level 4-5	1	Below Â£10,000	12st 7lbs	5ft 7â€	Girl	13kg
344	86.185.224.149	Male	28	White			Ca2 4jj	Cohabiting (living with partner)	GCSEs / NVQ level 1-2 / equivalent	1	Below Â£10,000		5 foot 4	Boy	23 pounds
345	82.44.45.48	Female	27	White			Doncaster	Cohabiting (living with partner)	A-Levels / Apprenticeship / NVQ level 3 / equivalent	1	Â£40,001 - Â£60,000	57kg	4"11	Girl	26lb
346	86.182.89.16	Female	26	Black/African/Caribbean/Black-British			Newcastle upon Tyne	Single (never married)	University undergraduate degree / NVQ level 4-5	1	Below Â£10,000			Girl	20lbs
347	2.31.239.16	Female	28	White			Rowlands Gill	Cohabiting (living with partner)	A-Levels / Apprenticeship / NVQ level 3 / equivalent	1	Â£30,001 - Â£40,000	11st 5lbs	5ft 8in	Girl	18lbs
348	86.179.185.54	Female	35	White			SE2 0rf		University post-graduate degree	1	Â£40,001 - Â£60,000	62kg	5'3"	Boy	9.45kg
349	5.70.202.169	Female	27	White			South Norwood	Cohabiting (living with partner)	A-Levels / Apprenticeship / NVQ level 3 / equivalent	1	Â£20,001 - Â£30,000	12 stone	5 foot 1	Boy	15lbs 6oz
350	217.44.214.189	Female	32	White			TN22	Married	A-Levels / Apprenticeship / NVQ level 3 / equivalent	3	Â£40,001 - Â£60,000	88kg	170cm	Girl	16lb
351	81.99.107.25	Female	38	White			Stockton on Tees	Married	University post-graduate degree	1	Â£40,001 - Â£60,000	83 kg	5ft6	Boy	7.7 kg
352	176.249.144.153	Female	30	White			Dawlish	Married	University undergraduate degree / NVQ level 4-5	1	Â£40,001 - Â£60,000	107kg	6ft	Girl	10.5kg
353	5.66.116.180	Female	30	White			Alton	Married	University undergraduate degree / NVQ level 4-5	1	Â£40,001 - Â£60,000	12stone 8 pounds	5 ft 9	Boy	16lb
354	213.205.242.177	Female	23	White			CH424PP but orginally from Northern Ireland	Cohabiting (living with partner)	University undergraduate degree / NVQ level 4-5	1	Â£40,001 - Â£60,000	16stone	5ft 1	Boy	1.5 stone
355	86.17.111.225	Female	22	White			Preston	Cohabiting (living with partner)	A-Levels / Apprenticeship / NVQ level 3 / equivalent	1	Â£40,001 - Â£60,000	9 st 10 lb	5ft 6	Boy	26 pounds
356	213.205.240.121	Female	35	White			Southend-on-Sea	Married	University undergraduate degree / NVQ level 4-5	2	Â£40,001 - Â£60,000	13st 12lb	5ft 4in	Boy	9.82kg
357	82.35.80.225	Female	35	White			Norwich	Married	University undergraduate degree / NVQ level 4-5	1	Â£40,001 - Â£60,000	88kg	165cm	Boy	10.4kg
358	94.1.252.174	Female	25	White			Stockport	Cohabiting (living with partner)	University undergraduate degree / NVQ level 4-5	2	Â£40,001 - Â£60,000	85kg	177cm	Boy	12kg
359	81.141.210.244	Female	23	White			Northampton	Single (never married)	A-Levels / Apprenticeship / NVQ level 3 / equivalent	1	Â£20,001 - Â£30,000	11st 4lbd	5ft 2in	Boy	24lbs
360	82.31.111.80	Female	38	White			Lincoln	Married	University undergraduate degree / NVQ level 4-5	2	Â£40,001 - Â£60,000	60kg	6ft 11	Girl
361	5.70.229.235	Female	31	Mixed/multiple ethnic groups (please specify)	White and Asian		Devizes	Married	University undergraduate degree / NVQ level 4-5	1		52 kilos	161	Boy	7.85 kilos
362	92.236.213.135	Female	31	White			WS2 9DR	Married	A-Levels / Apprenticeship / NVQ level 3 / equivalent	1	Â£40,001 - Â£60,000	85kg	164cm	Girl	8kg
363	82.3.202.229	Female	34	White			Ts15	Married	A-Levels / Apprenticeship / NVQ level 3 / equivalent	1	Â£30,001 - Â£40,000	11 stone	5â€™8 feet	Girl	20 lb
364	92.20.115.236	Female	27	White			Devon	Separated / Divorced	A-Levels / Apprenticeship / NVQ level 3 / equivalent	2	Below Â£10,000		5ft8	Boy	24lbs
365	89.192.118.95	Female	37	White			HP17 8	Married	University undergraduate degree / NVQ level 4-5	1	Â£40,001 - Â£60,000			Boy	9kg
366	92.6.179.19	Female	34	White			Norwich	Married	University post-graduate degree	2	Â£40,001 - Â£60,000			Boy	19lbs
367	86.26.215.46	Female	34	White			Portsmouth	Married	University post-graduate degree	1	Â£40,001 - Â£60,000	14st 10.5lbs	5ft 6	Boy	10kg
368	151.228.229.172	Female	32	Mixed/multiple ethnic groups (please specify)	White / Asian		W105NS London.	Married	University post-graduate degree	1	Â£40,001 - Â£60,000	60kg	175cm	Girl	9kg
369	188.29.164.192		28	White			DT3 6AF	Married	University undergraduate degree / NVQ level 4-5	3	Â£20,001 - Â£30,000	9st	5ft6inches	Girl	No idea
370	82.35.235.120	Female	32	White			Birmingham	Married	University post-graduate degree	1	Â£40,001 - Â£60,000	12st 12lbs	5' 3"	Girl	18lbs
371	2.30.118.70	Female	28	White			WF28AL	Cohabiting (living with partner)	A-Levels / Apprenticeship / NVQ level 3 / equivalent	2	Â£10,001 - Â£20,000	16st 4lbs	5ft 5in	Boy	23lbs
372	87.244.98.80	Female	32	White			Brighton	Cohabiting (living with partner)	University undergraduate degree / NVQ level 4-5	1	Â£40,001 - Â£60,000	11 stones	5 feet 7 inches	Boy	9 kg
373	151.225.225.108	Female	37	Asian/Asian-British			Walton on Trent	Married	University undergraduate degree / NVQ level 4-5	2	Â£40,001 - Â£60,000	62kg	165cm	Boy	17lbs
374	82.25.243.227	Female	24	White			Grimsby	Cohabiting (living with partner)	A-Levels / Apprenticeship / NVQ level 3 / equivalent	1			5ft 6	Girl
375	80.189.22.104	Female	26	White			Oldham	Cohabiting (living with partner)	University undergraduate degree / NVQ level 4-5	1	Â£10,001 - Â£20,000	9 st 4	5 ft 0	Girl	18 lb 5 oz
376	213.205.240.83	Female	41	White			Norwich	Married	University undergraduate degree / NVQ level 4-5	1	Â£40,001 - Â£60,000	95 kg	178 cm	Boy	14 kg
377	2.123.218.176	Female	27	White			Stafford	Cohabiting (living with partner)	University undergraduate degree / NVQ level 4-5	1	Â£40,001 - Â£60,000	150kg	5"8	Girl	8.5kg
378	109.147.203.159	Female	33	White			Bedford	Married	University post-graduate degree	1	Â£30,001 - Â£40,000	11s5lb	6fy	Boy	15kg
379	86.27.213.32	Female	26	White			Leeds	Cohabiting (living with partner)	University undergraduate degree / NVQ level 4-5	1	Â£20,001 - Â£30,000	6 stone	5 ft 6	Boy	20lbs
380	82.132.214.173	Female	32	White			Coleraine	Separated / Divorced	A-Levels / Apprenticeship / NVQ level 3 / equivalent	3	Below Â£10,000	13st 2lbs	5f 8	Girl	1st 6lbs
381	95.144.224.3	Female	26	White			BA129AT	Cohabiting (living with partner)	University undergraduate degree / NVQ level 4-5	1	Â£10,001 - Â£20,000	12 stone 8lbs	5ft 2.5in	Girl	24lbs
382	80.225.153.253	Female	19	White			Barry	Single (never married)	A-Levels / Apprenticeship / NVQ level 3 / equivalent	1	Below Â£10,000	11 stone 6 pounds	5ft 5 inches	Girl	18lb
383	82.132.238.206	Female	29	White			Leeds	Married	University undergraduate degree / NVQ level 4-5	1	Â£30,001 - Â£40,000	56	160	Boy	10
384	86.131.121.78	Female	25	White			Rg287fp	Cohabiting (living with partner)	A-Levels / Apprenticeship / NVQ level 3 / equivalent	1	Â£40,001 - Â£60,000	14st4lb	5ft3	Boy	20lb9oz
385	31.127.103.167	Female	40	White			Dudley	Married	University post-graduate degree	2	Â£40,001 - Â£60,000	60 kilos	5 ft 6 inches	Girl	22ibs
386	2.221.181.55	Female	34	White			St7 1da	Married	University undergraduate degree / NVQ level 4-5	1	Â£40,001 - Â£60,000	8 stone 1	5 foot 3	Girl	20lbs 4oz
387	31.54.146.220	Female	22	White			Wallsend	Cohabiting (living with partner)	University undergraduate degree / NVQ level 4-5	2	Â£10,001 - Â£20,000	15 stone	5 ft 3	Girl	17lb
388	85.255.234.147	Female	30	White			Birmingham	Single (never married)	University undergraduate degree / NVQ level 4-5	1	Â£20,001 - Â£30,000	64kg	174cm	Girl	20lb
389	69.112.105.219	Female	32	White			London	Married	University undergraduate degree / NVQ level 4-5	1	Â£40,001 - Â£60,000	78kg	180cm	Boy	10kg
390	90.208.205.138	Female	31	White			Aberdeen	Married	University undergraduate degree / NVQ level 4-5	1	Â£40,001 - Â£60,000	62 kg	162 cm	Girl	Not sure, but 50th percentile
391	213.205.194.240	Female	27	White			BN5 9TH	Married	University undergraduate degree / NVQ level 4-5	1	Â£40,001 - Â£60,000	60	165cm	Boy	10.5
392	86.176.231.29	Female	38	White			London	Married	University post-graduate degree	1	Â£40,001 - Â£60,000	75kg	5ft6	Girl	8kg
393	51.6.236.130	Female	29	White			Newmarket	Married	GCSEs / NVQ level 1-2 / equivalent	3	Â£20,001 - Â£30,000	N/a	5" 4'	Boy	19lb 3
394	92.238.222.157	Female	32	White			Wakefield	Married	University undergraduate degree / NVQ level 4-5	1	Â£40,001 - Â£60,000	15 stone	5ft 7	Boy
395	86.164.75.191	Female	30	White			Omagh	Married	A-Levels / Apprenticeship / NVQ level 3 / equivalent	1	Â£40,001 - Â£60,000	9pounds 10 stones	5 foot 6cm	Girl	26 pounds
396	78.150.198.67	Female	32	White			Telford	Married	A-Levels / Apprenticeship / NVQ level 3 / equivalent	2	Â£10,001 - Â£20,000			Girl
397	151.226.19.228	Female	29	White			Warrenpoint	Married	University post-graduate degree	1	Â£40,001 - Â£60,000	No	5ft 2cm	Girl
398	213.205.198.37	Female	29	White			Rg184lg	Cohabiting (living with partner)	A-Levels / Apprenticeship / NVQ level 3 / equivalent	2	Â£10,001 - Â£20,000	14 st	5ft5	Boy	11kg
399	92.31.134.98	Female	28	White			NG34 9BE	Married	University undergraduate degree / NVQ level 4-5	1	Â£30,001 - Â£40,000	65 kg	159 cm	Boy	18 lb 3oz
400	94.195.24.34	Female	26	White			Kingâ€™s Lynn	Married	GCSEs / NVQ level 1-2 / equivalent	2	Â£30,001 - Â£40,000	16stone 10lb	5ft 4in	Boy	17lb 10oz
401	90.199.160.105	Female	37	White			Birmingham	Married	A-Levels / Apprenticeship / NVQ level 3 / equivalent	3	Â£30,001 - Â£40,000	12 stone	5ft 7	Boy
402	95.150.221.26	Female	27	White			La31sj	Married	University undergraduate degree / NVQ level 4-5	2	Â£30,001 - Â£40,000	72kg	161cm	Boy	8.96kg
403	86.13.28.142	Female	36	White			London	Married	University undergraduate degree / NVQ level 4-5	1	Â£40,001 - Â£60,000	59kg	164cm	Girl	7.3kg
404	90.249.225.232	Female	23	White			Harrogate	Married	A-Levels / Apprenticeship / NVQ level 3 / equivalent	1	Â£30,001 - Â£40,000	71kilos	170cm	Girl	11kilos
405	86.183.91.56	Female	31	White			Shetland	Cohabiting (living with partner)	A-Levels / Apprenticeship / NVQ level 3 / equivalent	1	Â£40,001 - Â£60,000	11.5 stone	5ft 9"	Boy	18lbs
406	81.110.17.232	Female	23	White			Scunthorpe, North Lincs	Married	A-Levels / Apprenticeship / NVQ level 3 / equivalent	1	Â£40,001 - Â£60,000	82kg	5'7 ft	Girl	10.9kg
407	80.193.117.134	Female	34	White				Married	University undergraduate degree / NVQ level 4-5	1	Â£40,001 - Â£60,000	12 Stone	5ft 6inc	Boy
408	159.253.68.51	Male	32	White			Beverley	Married	University undergraduate degree / NVQ level 4-5	3	Â£40,001 - Â£60,000	65kg	5'9	Boy
409	89.141.241.31	Female	33	White			Malaga Spain	Married	University post-graduate degree	1	Â£10,001 - Â£20,000	52kg	165cm	Boy	9.7kg
410	94.6.146.169	Female	25	White			Sheffield	Married	GCSEs / NVQ level 1-2 / equivalent	1	Â£10,001 - Â£20,000	15 stone	5 feet	Girl	23 pound
411	94.13.218.159	Female	33	White			Manchester	Married	University post-graduate degree	1	Â£40,001 - Â£60,000	75kg	1.64m	Boy	24lbs
412	86.168.114.195	Female	27	White			Tewkesbury	Married	A-Levels / Apprenticeship / NVQ level 3 / equivalent	1	Â£30,001 - Â£40,000	76.2kg	5ft 7	Boy	24 pounds
413	86.1.22.15	Female	34	White			AL5	Married	University undergraduate degree / NVQ level 4-5	2	Â£40,001 - Â£60,000	58kg	160cm	Girl	9kg
414	188.29.165.208	Female	19	White			Bournemouth	Single (never married)	GCSEs / NVQ level 1-2 / equivalent	1	Below Â£10,000	60kg	5ft 7	Girl	18lb
415	109.147.235.157	Female	33	White			Po18 0fh	Married	University post-graduate degree	2	Â£20,001 - Â£30,000	86 kg	5 f 7.5 inches	Boy	9kgs
416	81.136.51.211	Female	23	White			S73 0ja	Married	A-Levels / Apprenticeship / NVQ level 3 / equivalent	2	Â£20,001 - Â£30,000	13 stone	5ft 6	Boy	25lb
417	90.196.7.170	Female	30	White			Edinburgh	Cohabiting (living with partner)	University undergraduate degree / NVQ level 4-5	1	Â£20,001 - Â£30,000	57.2 kg	171.45 cm	Boy	10 kg
418	5.71.69.161	Female	32	White			Croydon	Married	University undergraduate degree / NVQ level 4-5	1	Â£40,001 - Â£60,000	62kg	1.6m	Girl
419	88.104.139.163	Female	32	White			N17 7PU	Married	GCSEs / NVQ level 1-2 / equivalent	1	Â£40,001 - Â£60,000	47 KILOS	163CM	Girl	6.1 KILOS
420	213.123.213.102	Female	32	White			Dh6	Married	University post-graduate degree	1	Â£40,001 - Â£60,000	164 pounds	5ft 3	Boy	23 lb 11 oz
421	176.250.185.166	Female	34	White			Surbiton	Married	University post-graduate degree	1	Â£40,001 - Â£60,000	10 stones	5ft8	Girl	9.5 kg
422	2.127.216.42	Female	26	White			Leigh	Single (never married)	A-Levels / Apprenticeship / NVQ level 3 / equivalent	1	Below Â£10,000	11 stone 10 lbs	5ft 5inches	Girl	19lbs
423	213.205.241.119	Male	31	White			Newtownabbey	Married	A-Levels / Apprenticeship / NVQ level 3 / equivalent	1	Â£40,001 - Â£60,000	13st 11llbs	5ft 7"	Boy	21llbs
424	81.102.83.200	Male	28	White			Manchester	Married	A-Levels / Apprenticeship / NVQ level 3 / equivalent	1	Â£30,001 - Â£40,000	13st 3lb	5ft 7in	Boy	16lb 10oz
425	94.194.31.133	Female	23	White			Lewes	Single (never married)	A-Levels / Apprenticeship / NVQ level 3 / equivalent	1	Below Â£10,000	No	No	Girl	19lb 10oz
426	82.30.13.6	Female	43	White			Southampton	Married	A-Levels / Apprenticeship / NVQ level 3 / equivalent	1	Â£30,001 - Â£40,000	12st 9lb	5ft 1.5in	Girl	20lbs
427	94.193.130.209	Female	34	White			Leeds	Married	University undergraduate degree / NVQ level 4-5	2	Â£40,001 - Â£60,000	13st	5ft3	Boy	9kg
428	80.189.65.128	Female	31	White			Cambridge	Married	University post-graduate degree	1	Â£40,001 - Â£60,000	59kg	154cm	Boy	10.3kg
429	82.32.117.34	Female	32	White			Edinburgh	Married	University post-graduate degree	1	Â£30,001 - Â£40,000			Girl	17lb
430	82.132.184.120	Female	31	White			Edinburgh	Cohabiting (living with partner)	GCSEs / NVQ level 1-2 / equivalent	3	Â£10,001 - Â£20,000	13 stone	5ft 7in	Girl	N/A
431	82.132.245.70	Female	34	White			CV379PU	Married	University undergraduate degree / NVQ level 4-5	1	Â£40,001 - Â£60,000	I donâ€™t know	5â€™3â€	Boy	20lb
432	195.147.237.39	Female	28	White			Nr104ex	Cohabiting (living with partner)	University undergraduate degree / NVQ level 4-5	1	Â£20,001 - Â£30,000	68kg	175cm	Girl	9.4kg
433	109.153.134.9	Female	25	White			Aberdare	Cohabiting (living with partner)	University undergraduate degree / NVQ level 4-5	1	Â£10,001 - Â£20,000	10.5 stone	5ft 6inches	Girl	21lb
434	81.104.10.61	Female	38	White			Windsor	Married	University post-graduate degree	2	Â£40,001 - Â£60,000	10st	5.4ft	Girl	10kg
435	31.52.8.234	Female	37	White			Hagley	Married	University post-graduate degree	1	Â£40,001 - Â£60,000	45kg	153cm	Girl	15lb
436	86.179.155.242	Female	30	White			South Shields	Cohabiting (living with partner)	University post-graduate degree	1	Â£30,001 - Â£40,000	76kg	5ft10	Girl	9.5kg
437	2.24.153.185	Female	31	White			Scunthorpe	Married	University post-graduate degree	1	Â£40,001 - Â£60,000	11stone 7lbs	5 ft 2inches	Boy	26
438	86.134.212.178	Female	36	White			Sn1 4le	Married	University undergraduate degree / NVQ level 4-5	1	Â£40,001 - Â£60,000	8 stone	5 foot	Boy	21 lbs
439	94.11.152.48	Female	32	White			Stratford-upon-Avon	Married	A-Levels / Apprenticeship / NVQ level 3 / equivalent	1	Â£30,001 - Â£40,000	10 stone 8lbs	5 ft 1	Boy	10.3kg
440	82.43.184.251	Female	38	White			ss09re	Married	University post-graduate degree	1	Â£20,001 - Â£30,000	14.8	5"3	Boy	18lbs
441	94.195.118.221	Female	31	White			Newtownabbey	Married	University undergraduate degree / NVQ level 4-5	1	Â£40,001 - Â£60,000			Girl
442	90.194.207.15	Female	36	White			Godalming	Married	University undergraduate degree / NVQ level 4-5	1	Â£40,001 - Â£60,000	10 stone	5ft 4"	Boy	17lb
443	95.149.132.42	Male	39	White			CB9 7EU	Cohabiting (living with partner)	University post-graduate degree	1	Â£40,001 - Â£60,000	13 stone	5ft 8	Boy	7kg
444	87.115.227.160	Female	31	White			Ashford Kent	Married	University undergraduate degree / NVQ level 4-5	1	Â£40,001 - Â£60,000	71kg	5'7"	Girl	8.8kg
445	146.90.41.237	Female	34	White			Widnes	Married	University undergraduate degree / NVQ level 4-5	1	Â£40,001 - Â£60,000	81kg	157cm	Girl	16,lbs
446	81.151.243.102	Female	34	White			Pe12 9ua	Married	University undergraduate degree / NVQ level 4-5	3	Â£40,001 - Â£60,000	9 stone?	5ft 3	Boy	22lb?
447	151.228.39.193	Female	29	White			Hp19 8hd	Married	A-Levels / Apprenticeship / NVQ level 3 / equivalent	2	Â£10,001 - Â£20,000	19.5 stone	5â€3	Girl	15.6lb
448	213.205.192.108	Female	34	White			Retford	Married	University undergraduate degree / NVQ level 4-5	1	Â£40,001 - Â£60,000	12st 7lb	5â€™3â€	Boy	9.25kg
449	86.153.157.49	Female	35	White			Cardiff	Married	University post-graduate degree	1	Â£30,001 - Â£40,000	102 kilos	5 ft 6	Boy	7.4 kg
450	109.151.230.36	Female	33	White			Chepstow	Married	University undergraduate degree / NVQ level 4-5	1	Â£40,001 - Â£60,000	55kg	5ft 2	Boy	12kg
451	176.253.0.76	Male	18 months	White			Reading	Married	University undergraduate degree / NVQ level 4-5	1	Â£40,001 - Â£60,000	16st	5.1	Boy	13.5
452	94.1.188.163	Female	36	White			Belfast	Married	University undergraduate degree / NVQ level 4-5	2	Â£40,001 - Â£60,000	60kg	5â€6â€™	Boy	11kg
453	2.27.248.102	Female	33	White			Margate	Cohabiting (living with partner)	University post-graduate degree	1	Â£40,001 - Â£60,000	yes, thank you	5'6	Boy	24
454	81.155.26.148	Female	29	White			Bt23 5jf	Married	University undergraduate degree / NVQ level 4-5	1	Â£40,001 - Â£60,000	80kg	5ft1	Boy	17lbs
455	213.205.240.113	Female	29	White			Ipswich	Married	University undergraduate degree / NVQ level 4-5	1	Â£40,001 - Â£60,000	13st	5.9ft	Boy	18.3lb
456	5.65.176.134	Female	37	White			Brixburn	Married	A-Levels / Apprenticeship / NVQ level 3 / equivalent	1	Â£40,001 - Â£60,000	11 stone	5ft5	Boy	22lb approx
457	148.252.129.124	Female	35	White			Hull	Married	University post-graduate degree	4 or more	Â£30,001 - Â£40,000	13st	5â€™4	Boy	23kg
458	87.115.234.180	Female	34	White			Bournemouth	Married	University post-graduate degree	1	Â£40,001 - Â£60,000	60 kg	168cm	Girl	9.5kg
459	86.157.69.98	Female	33	White			Aberdeen	Married	A-Levels / Apprenticeship / NVQ level 3 / equivalent	1	Â£20,001 - Â£30,000	70 kilos	5ft 3	Boy	21 pounds
460	86.129.9.54	Female	37	Mixed/multiple ethnic groups (please specify)	White/asian		Bt20	Married	University post-graduate degree	1	Â£40,001 - Â£60,000	99kilo	5ft 5inch	Girl	18lbs
461	2.123.127.119	Female	27	White			Dartford	Cohabiting (living with partner)	University undergraduate degree / NVQ level 4-5	1	Â£40,001 - Â£60,000	10stone3lb	5ft	Girl	1stone5lb
462	90.196.107.191	Female	41	White			Lancaster	Single (never married)	University post-graduate degree	1	Â£20,001 - Â£30,000	9 stone 1	5 foot 4		24 lbs
463	193.62.43.125	Female	35	White			LL31	Married	University undergraduate degree / NVQ level 4-5	3	Â£40,001 - Â£60,000	12 stone	5'10"	Girl
464	5.68.248.234	Female	36	White			Altrincham	Married	University undergraduate degree / NVQ level 4-5	1	Â£40,001 - Â£60,000	11 stone	5ft 2	Girl	7.2kg
465	2.123.103.24	Female	31	White			Horley	Cohabiting (living with partner)	GCSEs / NVQ level 1-2 / equivalent	1	Â£30,001 - Â£40,000	53kg	168m		23lb
466	90.211.210.247	Female	36	White			Waterlooville	Cohabiting (living with partner)	University undergraduate degree / NVQ level 4-5	1	Â£30,001 - Â£40,000	57kg	168cm	Girl	9.7kg
467	213.205.241.27	Female	33	White			Newtownards	Married	University undergraduate degree / NVQ level 4-5	1	Â£40,001 - Â£60,000	62kg	5ft6	Boy	24lb
468	176.27.218.97	Female	29	White			York	Married	University undergraduate degree / NVQ level 4-5	1	Â£40,001 - Â£60,000	9 stone 12	5 ft 3	Boy	19 pound
469	213.122.130.113	Female	35	White			Killinchy	Married	A-Levels / Apprenticeship / NVQ level 3 / equivalent	2	Â£40,001 - Â£60,000	9 stone	5 ft 2in	Boy
470	213.205.194.118	Female	28	White			TR8 4AE	Married	A-Levels / Apprenticeship / NVQ level 3 / equivalent	1	Â£10,001 - Â£20,000	73kg	156cm	Girl	9-10kg
471	86.22.234.136	Male	41	White			M20	Cohabiting (living with partner)	University post-graduate degree	1	Â£40,001 - Â£60,000	67 kg	162 cm	Boy	12 kg
472	188.222.114.59	Female	25	White			Wales	Cohabiting (living with partner)	A-Levels / Apprenticeship / NVQ level 3 / equivalent	1	Â£30,001 - Â£40,000	69kg	5ft 7in	Boy	27lb
473	86.9.62.214	Female	27	White			Gu12 6jn	Single (never married)	University undergraduate degree / NVQ level 4-5	1	Below Â£10,000	7 stone	5feet 5	Girl	19
474	82.132.219.126	Female	33	White			Lisburn	Married	University undergraduate degree / NVQ level 4-5	1	Â£20,001 - Â£30,000	9 stone	5ft3	Girl
475	95.148.112.217	Female	34	White			Otley	Cohabiting (living with partner)	University undergraduate degree / NVQ level 4-5	1	Â£40,001 - Â£60,000	9 stone	5 foot 6 inches	Girl	13 lb 5 oz
476	86.133.81.131	Female	28	White			Pershore	Married	GCSEs / NVQ level 1-2 / equivalent	1	Â£20,001 - Â£30,000	17 stone	5 foot 2	Girl	20 lbs
477	125.238.50.56	Female	28	White			5791	Married	A-Levels / Apprenticeship / NVQ level 3 / equivalent	2	Â£40,001 - Â£60,000	53kg	170cm	Girl	6.5kg
478	176.251.54.122	Female	37	White			Ip83tj	Cohabiting (living with partner)	University post-graduate degree	2	Â£40,001 - Â£60,000	13st	5ft 6	Boy	21pounds
479	92.54.186.162	Female	28	White			Wokingham	Cohabiting (living with partner)	University undergraduate degree / NVQ level 4-5	1	Â£40,001 - Â£60,000	120kg	5ft5	Girl	11kg
480	92.14.163.158	Female	29	White			Worcester	Married	GCSEs / NVQ level 1-2 / equivalent	1	Â£30,001 - Â£40,000	15 stone 10lbs	5ft 3in	Girl	25lbs
481	92.6.172.223	Female	34	Mixed/multiple ethnic groups (please specify)	Indian / Irish		HP3 9DH	Married	University undergraduate degree / NVQ level 4-5	1	Â£40,001 - Â£60,000	11 stone 7 pounds	4ft 11inches	Girl	17lb 11oz
482	213.233.132.174	Female	32	White			Cork	Cohabiting (living with partner)	University post-graduate degree	1	Â£40,001 - Â£60,000	70	161	Boy	10kg
483	31.127.203.123	Female	33	White			Southminster	Married	A-Levels / Apprenticeship / NVQ level 3 / equivalent	2			5â€™8	Girl
484	80.225.105.115	Female	29	White			Dorchester	Single (never married)	A-Levels / Apprenticeship / NVQ level 3 / equivalent	1	Â£10,001 - Â£20,000	70kg	5ft6	Girl	14 lbs
485	82.18.55.175	Female	37	White			PA7 5FZ	Married	University undergraduate degree / NVQ level 4-5	1	Â£40,001 - Â£60,000	143	160cm	Boy	9
486	94.15.100.196	Female	37	White			CO6 4AU	Married	University post-graduate degree	2	Â£40,001 - Â£60,000	11st 7lbs	5ft 5 inches	Boy	17lbs 10oz at 6 months
487	81.136.78.121	Female	29	White			Ballymartin	Married	University undergraduate degree / NVQ level 4-5	2	Â£20,001 - Â£30,000	11stone	5ft6	Boy	21lb
488	86.158.124.108	Female	41	White			EH14 3HE	Married	University post-graduate degree	2		165 lbs	5ft 5in	Boy	7 kilos
489	86.161.6.219	Male	29	White			Cardiff	Married	University post-graduate degree	1	Â£40,001 - Â£60,000	17stone	5ft 10	Boy	18 lb 6
490	84.64.182.142	Female	41	White			Stourport-on-Severn	Married	A-Levels / Apprenticeship / NVQ level 3 / equivalent	1	Â£30,001 - Â£40,000	79kg	5ft 6"	Girl	16lbs
491	81.98.13.48	Female	34	White			Watford	Cohabiting (living with partner)	A-Levels / Apprenticeship / NVQ level 3 / equivalent	2	Â£40,001 - Â£60,000	11 stone	5 feet 6 inches	Boy	12kilos
492	188.29.164.86	Female	39	White			Oxford	Married	University post-graduate degree	2	Â£40,001 - Â£60,000	55kg	165cm	Girl	7.5
493	92.16.185.55	Female	37	White			Neath	Married	University undergraduate degree / NVQ level 4-5	4 or more	Â£30,001 - Â£40,000	18 stone	5 ft 8"	Girl	25lbs
494	37.228.251.61	Female	38	Any other ethnic background (please specify)		Latin American	Dublin Ireland	Married	University post-graduate degree	1	Â£40,001 - Â£60,000	85 kg	1.65 cm	Girl	10 kg
495	78.150.18.36	Female	33	White			Caernarfon	Married	A-Levels / Apprenticeship / NVQ level 3 / equivalent	4 or more	Below Â£10,000	15st	5"3	Girl	23.8 lb
496	91.125.219.222	Female	27	White			DG16 5EH	Married	GCSEs / NVQ level 1-2 / equivalent	1	Â£20,001 - Â£30,000	9.2lb		Boy	16.5
497	2.29.103.186	Female	32	White			Abingdon	Cohabiting (living with partner)	University post-graduate degree	1	Â£40,001 - Â£60,000	10.5 stone	5ft8.5	Boy
498	86.20.206.68	Female	26	White			Ts10 3nb	Married	A-Levels / Apprenticeship / NVQ level 3 / equivalent	1	Â£30,001 - Â£40,000	16 stone	5 ft 4 in	Girl	Unsure
499	188.221.216.77	Female	30	White			Ringwood	Married	University post-graduate degree	2	Â£40,001 - Â£60,000	9 stone 2 pounds	5 foot 7	Girl	11.5kg
500	86.142.65.17	Female	42	White			Ringwood	Married	University post-graduate degree	2	Â£40,001 - Â£60,000	13 stone	5ft 4	Girl	15 pounds
501	94.197.120.24	Female	27	White			Hampshire	Cohabiting (living with partner)	University undergraduate degree / NVQ level 4-5	2	Â£40,001 - Â£60,000		5ft6in	Girl	10.4kg
502	84.70.9.147	Female	29	White			Cardiff	Single (never married)	University undergraduate degree / NVQ level 4-5	1	Â£40,001 - Â£60,000	8 stone 5 lbs	5ft 2	Girl	17 lbs

## Sheet: Complementary Feeding
Participant ID		Complementary Feeding info
	IP Address	Was your baby breast fed?	How many times a day on average is she/he breastfed?	How many months old was she/he when breastfeeding stopped? (put 0 if less than 1 month)	Does your child have currently formula milk? - Selected Choice	Does your child have currently formula milk? - Yes (please specify brand and name) - Text	How old was your baby when she/he was fed any foods or liquids except baby milk? (including adding cereal to baby milk) - Selected Choice	How old was your baby when she/he was fed any foods or liquids except baby milk? (including adding cereal to baby milk) - weeks old: - Text	How old was your baby when she/he was fed any foods or liquids except baby milk? (including adding cereal to baby milk) - OR months old: - Text	What was the main reason for you to feed your baby any foods apart from milk? (please choose only one reason) - Selected Choice	What was the main reason for you to feed your baby any foods apart from milk? (please choose only one reason) - I was told that it was the time to (please specify by whom) - Text	Does your child eat any raw or cooked vegetables (except potato), that are prepared at home? Name all the vegetables your baby eats and choose the frequency. Leave blank if she/he doesn't eat vegetables.	Does your child eat any raw or cooked vegetables (except potato), that are prepared at home? Name all the vegetables your baby eats and choose the frequency. Leave blank if she/he doesn't eat vegetables. - - Text	Does your child eat any raw or cooked vegetables (except potato), that are prepared at home? Name all the vegetables your baby eats and choose the frequency. Leave blank if she/he doesn't eat vegetables.	Does your child eat any raw or cooked vegetables (except potato), that are prepared at home? Name all the vegetables your baby eats and choose the frequency. Leave blank if she/he doesn't eat vegetables. - - Text	Does your child eat any raw or cooked vegetables (except potato), that are prepared at home? Name all the vegetables your baby eats and choose the frequency. Leave blank if she/he doesn't eat vegetables.	Does your child eat any raw or cooked vegetables (except potato), that are prepared at home? Name all the vegetables your baby eats and choose the frequency. Leave blank if she/he doesn't eat vegetables. - - Text	Does your child eat any raw or cooked vegetables (except potato), that are prepared at home? Name all the vegetables your baby eats and choose the frequency. Leave blank if she/he doesn't eat vegetables.	Does your child eat any raw or cooked vegetables (except potato), that are prepared at home? Name all the vegetables your baby eats and choose the frequency. Leave blank if she/he doesn't eat vegetables. - - Text	Does your child eat any raw or cooked vegetables (except potato), that are prepared at home? Name all the vegetables your baby eats and choose the frequency. Leave blank if she/he doesn't eat vegetables.	Does your child eat any raw or cooked vegetables (except potato), that are prepared at home? Name all the vegetables your baby eats and choose the frequency. Leave blank if she/he doesn't eat vegetables. - - Text	Does your child eat any raw or cooked vegetables (except potato), that are prepared at home? Name all the vegetables your baby eats and choose the frequency. Leave blank if she/he doesn't eat vegetables.	Does your child eat any raw or cooked vegetables (except potato), that are prepared at home? Name all the vegetables your baby eats and choose the frequency. Leave blank if she/he doesn't eat vegetables. - - Text	Does your child eat any raw or cooked vegetables (except potato), that are prepared at home? Name all the vegetables your baby eats and choose the frequency. Leave blank if she/he doesn't eat vegetables.	Does your child eat any raw or cooked vegetables (except potato), that are prepared at home? Name all the vegetables your baby eats and choose the frequency. Leave blank if she/he doesn't eat vegetables. - - Text	Does your child eat any raw or cooked fruit, that is prepared at home? Name all the fruit your baby eats and choose the frequency. Leave blank if she/he doesn't eat fruit.	Does your child eat any raw or cooked fruit, that is prepared at home? Name all the fruit your baby eats and choose the frequency. Leave blank if she/he doesn't eat fruit. - - Text	Does your child eat any raw or cooked fruit, that is prepared at home? Name all the fruit your baby eats and choose the frequency. Leave blank if she/he doesn't eat fruit.	Does your child eat any raw or cooked fruit, that is prepared at home? Name all the fruit your baby eats and choose the frequency. Leave blank if she/he doesn't eat fruit. - - Text	Does your child eat any raw or cooked fruit, that is prepared at home? Name all the fruit your baby eats and choose the frequency. Leave blank if she/he doesn't eat fruit.	Does your child eat any raw or cooked fruit, that is prepared at home? Name all the fruit your baby eats and choose the frequency. Leave blank if she/he doesn't eat fruit. - - Text	Does your child eat any raw or cooked fruit, that is prepared at home? Name all the fruit your baby eats and choose the frequency. Leave blank if she/he doesn't eat fruit.	Does your child eat any raw or cooked fruit, that is prepared at home? Name all the fruit your baby eats and choose the frequency. Leave blank if she/he doesn't eat fruit. - - Text	Does your child eat any raw or cooked fruit, that is prepared at home? Name all the fruit your baby eats and choose the frequency. Leave blank if she/he doesn't eat fruit.	Does your child eat any raw or cooked fruit, that is prepared at home? Name all the fruit your baby eats and choose the frequency. Leave blank if she/he doesn't eat fruit. - - Text	Does your child eat any raw or cooked fruit, that is prepared at home? Name all the fruit your baby eats and choose the frequency. Leave blank if she/he doesn't eat fruit.	Does your child eat any raw or cooked fruit, that is prepared at home? Name all the fruit your baby eats and choose the frequency. Leave blank if she/he doesn't eat fruit. - - Text	Does your child eat any raw or cooked fruit, that is prepared at home? Name all the fruit your baby eats and choose the frequency. Leave blank if she/he doesn't eat fruit.	Does your child eat any raw or cooked fruit, that is prepared at home? Name all the fruit your baby eats and choose the frequency. Leave blank if she/he doesn't eat fruit. - - Text	Does your child eat any of the following foods (not in bought baby or toddler foods)? Â Please ch... - #1 - egg	Does your child eat any of the following foods (not in bought baby or toddler foods)? Â Please ch... - #1 - cheese	Does your child eat any of the following foods (not in bought baby or toddler foods)? Â Please ch... - #1 - yogurt	Does your child eat any of the following foods (not in bought baby or toddler foods)? Â Please ch... - #1 - meat or meat products (chicken, beef, pork, lamb)	Does your child eat any of the following foods (not in bought baby or toddler foods)? Â Please ch... - #1 - fish or fish products	Does your child eat any of the following foods (not in bought baby or toddler foods)? Â Please ch... - #1 - liver / liver pate	Does your child eat any of the following foods (not in bought baby or toddler foods)? Â Please ch... - #1 - kidney	Does your child eat any of the following foods (not in bought baby or toddler foods)? Â Please ch... - #1 - shellfish (prawns, mussels, cockles)	Does your child eat any of the following foods (not in bought baby or toddler foods)? Â Please ch... - #1 - baked beans	Does your child eat any of the following foods (not in bought baby or toddler foods)? Â Please ch... - #1 - green peas
	IPAddress					_1_TEXT		_1_TEXT	_2_TEXT		_9_TEXT	_1	_1_TEXT	_2	_2_TEXT	_3	_3_TEXT	_4	_4_TEXT	_5	_5_TEXT	_6	_6_TEXT	_7	_7_TEXT	_1	_1_TEXT	_2	_2_TEXT	_3	_3_TEXT	_4	_4_TEXT	_5	_5_TEXT	_6	_6_TEXT	_7	_7_TEXT	#1_1	#1_2	#1_3	#1_4	#1_5	#1_6	#1_7	#1_8	#1_9	#1_10
	{"ImportId":"ipAddress"}	{"ImportId":"QID94"}	{"ImportId":"QID95_TEXT"}	{"ImportId":"QID96_TEXT"}	{"ImportId":"QID97"}	{"ImportId":"QID97_1_TEXT"}	{"ImportId":"QID98"}	{"ImportId":"QID98_1_TEXT"}	{"ImportId":"QID98_2_TEXT"}	{"ImportId":"QID99"}	{"ImportId":"QID99_9_TEXT"}	{"ImportId":"QID100_1"}	{"ImportId":"QID100_1_TEXT"}	{"ImportId":"QID100_2"}	{"ImportId":"QID100_2_TEXT"}	{"ImportId":"QID100_3"}	{"ImportId":"QID100_3_TEXT"}	{"ImportId":"QID100_4"}	{"ImportId":"QID100_4_TEXT"}	{"ImportId":"QID100_5"}	{"ImportId":"QID100_5_TEXT"}	{"ImportId":"QID100_6"}	{"ImportId":"QID100_6_TEXT"}	{"ImportId":"QID100_7"}	{"ImportId":"QID100_7_TEXT"}	{"ImportId":"QID101_1"}	{"ImportId":"QID101_1_TEXT"}	{"ImportId":"QID101_2"}	{"ImportId":"QID101_2_TEXT"}	{"ImportId":"QID101_3"}	{"ImportId":"QID101_3_TEXT"}	{"ImportId":"QID101_4"}	{"ImportId":"QID101_4_TEXT"}	{"ImportId":"QID101_5"}	{"ImportId":"QID101_5_TEXT"}	{"ImportId":"QID101_6"}	{"ImportId":"QID101_6_TEXT"}	{"ImportId":"QID101_7"}	{"ImportId":"QID101_7_TEXT"}	{"ImportId":"QID102#1_1"}	{"ImportId":"QID102#1_2"}	{"ImportId":"QID102#1_3"}	{"ImportId":"QID102#1_4"}	{"ImportId":"QID102#1_5"}	{"ImportId":"QID102#1_6"}	{"ImportId":"QID102#1_7"}	{"ImportId":"QID102#1_8"}	{"ImportId":"QID102#1_9"}	{"ImportId":"QID102#1_10"}
1	86.191.31.140	Yes, she/he is still being breastfed	3		No		OR months old:		6	I followed the NHS recommendation on 6 months		Once or twice a week	carrots	Once or twice a week	asparagus	Once or twice a week	broccoli	Once or twice a week	green beans	Once or twice a week	baby corn	Once or twice a week	mangetout	Once or twice a week	sweetcorn	Once or twice a week	apple	Once or twice a week	banana	Once or twice a week	strawberry	Once or twice a week	raspberry	Once or twice a week	pear	Once or twice a week	blueberry	Once or twice a week	mango	Yes	Yes	Yes	Yes	Yes	No	No	No	Yes	Yes
2	5.69.210.133	No, she/he was never breastfed			Yes (please specify brand and name)	Aptamil	OR months old:		6	I followed the NHS recommendation on 6 months		3 or more times a week	Carrot	3 or more times a week	Peas	3 or more times a week	Onion	3 or more times a week	Broccoli	3 or more times a week	Cauliflower	3 or more times a week	Swede	3 or more times a week	Turnip	3 or more times a week	Banana	3 or more times a week	Apple	3 or more times a week	Peach	3 or more times a week	Tomato	3 or more times a week	Pear	3 or more times a week	Plum	3 or more times a week	Mango	Yes	Yes	Yes	Yes		No	No	No	Yes	Yes
3	146.199.104.232	Yes, she/he is still being breastfed	1		No		OR months old:		6	I followed the NHS recommendation on 6 months		Once or twice a week	Sweetcorn, peas, carrots, broccoli, tomatoes													Once or twice a week	Strawberries, raspberries, Apple, banana, melon, orange													Yes	Yes	Yes	Yes	Yes	No	No	No	Yes	Yes
4	51.6.2.65	No, she/he was never breastfed			No		OR months old:		7 months	Baby was interested in the food she/he saw around		Once or twice a week	potatos	Less than once a week	carrots											Once a day	grapes	Once a day	orange	Once a day	banana									No	Yes	Yes	Yes	Yes	No	No	Yes	No	No
5	213.31.149.60	Yes, she/he is still being breastfed	8		No		OR months old:		6	I followed the NHS recommendation on 6 months		3 or more times a week	Broccoli	3 or more times a week	Carrots	3 or more times a week	Pumpkin	3 or more times a week	Courgette	Once or twice a week	Peas	3 or more times a week	Peppers	3 or more times a week	Tomatoes	Once or twice a week	Strawberries	3 or more times a week	Peaches	3 or more times a week	Prunes	3 or more times a week	Apple	3 or more times a week	Mango	3 or more times a week	Melon	3 or more times a week	Pear	Yes	Yes	Yes	No	No	No	No	No	Yes	Yes
6	90.249.93.242	No, she/he was never breastfed			No		OR months old:		6	Baby was developed enough to start having solids		Once a day	Carrots. Peas. Broccoli. Sweetcorn. Potatoes	Once a day												More than once a day	All fruits	Once a day												Yes	Yes	Yes		Yes	No	No	No	Yes	Yes
7	86.131.223.194	Yes, she/he is still being breastfed	500! 5-8 maybe. Some days 0 if Iâ€™m at work		No		weeks old:	26	26	I followed the NHS recommendation on 6 months		Once or twice a week	Carrot	3 or more times a week	Onion	Once or twice a week	Broccoli	Once or twice a week	Peppers	Once or twice a week	Courgette	Less than once a week	Auvergine	3 or more times a week	Mushrooms	Once a day	Banana	3 or more times a week	Orange	Once or twice a week	Apple	3 or more times a week	Berries	Once or twice a week	Grapes					Yes	Yes	Yes	Yes	Yes	No	No		Yes	Yes
8	85.255.233.11	Yes, she/he is still being breastfed	4		No		OR months old:		6	I followed the NHS recommendation on 6 months		More than once a day	Broccoli carrots parsnips turnip potato mushrooms peppers corn cabbage													More than once a day			Oranges		Strawberries		Raspberry		Apple		Banana	More than once a day	Pear	Yes	Yes	Yes	Yes	Yes	No	No	Yes	Yes	Yes
9	90.195.35.57	Yes, she/he is still being breastfed	Donâ€™t monitor it		No		OR months old:		5	Baby was interested in the food she/he saw around		More than once a day	Carrots, parsnip, swede, courgette, peppers														Mango		Pear		Blueberries		Bananas		Avocado					Yes	Yes	Yes	No	No	No	No	No	No	No
10	90.210.130.219	Yes, she/he is still being breastfed	5		No		OR months old:		6 Months	Baby was developed enough to start having solids		3 or more times a week	Cucumber	3 or more times a week	Sweetcorn	3 or more times a week	Carrots	Once or twice a week	Sweet potato	Once or twice a week	Broccoli	3 or more times a week	Cauliflower	3 or more times a week	Peppers	More than once a day	Honeydew melon	Once a day	Strawberries	Once a day	Grapes	Once a day	Kewi	Once a day	Banana	3 or more times a week	Watermelon	Once or twice a week	Mango	Yes	Yes	Yes	Yes	Yes	No	No	Yes	Yes	Yes
11	82.132.242.147	Yes, she/he was breastfed but now stopped		8	No		OR months old:		6	I followed the NHS recommendation on 6 months		More than once a day	All nothing yet she's had that she doesn't like													More than once a day	All none she's had yet she doesnt like													Yes	Yes	Yes	Yes	Yes	No	No	No	No	Yes
12	86.138.191.6	Yes, she/he is still being breastfed	8		Yes (please specify brand and name)	Cow and gate	OR months old:		6	Baby was developed enough to start having solids		Once a day	Broccoli	Once a day	Carrots																									No		No	No	No	No	No	No	No	No
13	86.187.172.36	Yes, she/he was breastfed but now stopped		14	No		OR months old:		6	Baby was developed enough to start having solids		Once a day	Beetroot, carrots, peas, sweet corn, broccoli, cucumber													More than once a day	All fruit																		No	No
14	86.163.250.76	Yes, she/he is still being breastfed	7		No		OR months old:		5	I was told that it was the time to (please specify by whom)	Family	Once a day	Carrot	More than once a day										Less than once a week		Once a day	Apple													Yes	Yes	Yes	Yes	No	No	No	No	No	Yes
15	86.140.220.40	Yes, she/he was breastfed but now stopped		5 months	Yes (please specify brand and name)	SMA or Cow Gate	weeks old:	17	17	I introduced foods because I wanted to reduce or stop breastfeeding		3 or more times a week	Carrots	Once or twice a week	Broccolli	3 or more times a week	Sweet Potato	Once or twice a week	Swede	Once or twice a week	Parsnip	Once or twice a week	tomatoes	3 or more times a week	Butternut Squash	More than once a day	Blueberries	More than once a day	Raspberries	3 or more times a week	Strawberries	Once or twice a week	Melon	Once a day	Apple	Once a day	Banana	Once or twice a week	Avocado	Yes	Yes	Yes	Yes	No	No	No	No	Yes	Yes
16	94.12.44.190	Yes, she/he was breastfed but now stopped		0	Yes (please specify brand and name)	SMA	OR months old:		4	Baby was developed enough to start having solids		3 or more times a week	Carrots	3 or more times a week	Parsnips	3 or more times a week	Broccoli	3 or more times a week	Sweet potato	3 or more times a week	Avocado	3 or more times a week	Cauliflower			More than once a day	Strawberry	More than once a day	Blueberry	More than once a day	Fruit cocktail	More than once a day	Prunes	More than once a day	Mango	More than once a day	Banana			Yes	Yes	Yes	Yes	Yes	No		No	No	Yes
17	151.231.105.18	Yes, she/he was breastfed but now stopped		1.5	Yes (please specify brand and name)	Cow and Gate	weeks old:	17	17	Baby was interested in the food she/he saw around		3 or more times a week	Broccoli	3 or more times a week	Carrots	Once or twice a week	Peas	Once or twice a week	Sweetcorn							Once or twice a week	Banana	Once or twice a week	Strawberry	Once or twice a week	Apple	Once or twice a week	Melon	Once or twice a week	Peach					Yes	Yes	Yes	Yes	Yes	No	No	No	Yes	Yes
18	146.90.121.238	Yes, she/he is still being breastfed	2019-04-03		No		OR months old:		6	I followed the NHS recommendation on 6 months			Carrots		Broccoli		Peas		Sweet potato		Cauliflower		Peppers	More than once a day	Aubergine	More than once a day	Sweet potato, broccoli, carrots, buttersquash, mushrooms, peppers, tomatoes, potatoes, peas, sweetcorn, aubergine	More than once a day												Yes	Yes	Yes	Yes	Yes	No	No	No	No	Yes
19	86.145.185.29	Yes, she/he was breastfed but now stopped		2	Yes (please specify brand and name)	Sma	OR months old:		4	Baby was hungry		3 or more times a week	Carrot	3 or more times a week	Broccoli	3 or more times a week	Parsnips	3 or more times a week	Peas							3 or more times a week	Banana	Less than once a week	Pear	Once or twice a week	Strawberry	Once or twice a week	Blueberries	Once or twice a week	Peach	Once or twice a week	Melon			No	Yes	Yes	Yes	Yes	No	No	No	Yes	No
20	86.167.15.2	Yes, she/he was breastfed but now stopped		14 months	No		OR months old:		6	I followed the NHS recommendation on 6 months		3 or more times a week	Mangetout	Once a day	Carrots	Once or twice a week	Broccoli	3 or more times a week	Peppers	Once a day	Onions	Once or twice a week	Aubergine			More than once a day	Pear	3 or more times a week	Apple	More than once a day	Grapes	3 or more times a week	Strawberry	Once or twice a week	Blueberry	Once or twice a week	Banana			Yes	Yes	Yes	Yes	Yes	No	No	No	Yes	Yes
21	82.132.240.87	Yes, she/he was breastfed but now stopped		0	Yes (please specify brand and name)	Aptamil stage 2 follow on	OR months old:		6	I followed the NHS recommendation on 6 months		Once or twice a week	Cauliflower	Once or twice a week	Carrot	Once or twice a week	Parsnip	Once or twice a week	Sweet potato	Once or twice a week	Peas	Once or twice a week	Leek	Once or twice a week	Broccoli	Once or twice a week	Apple	Less than once a week	Blueberry	Once or twice a week	Mango	Once or twice a week	Banana	Once or twice a week	Peach					No	Yes	Yes	Yes	No	No	No	No	No	Yes
22	86.129.8.135	Yes, she/he is still being breastfed	6		No		OR months old:		6	I followed the NHS recommendation on 6 months		3 or more times a week	Carrots, parsnips, sweet potato	Once or twice a week	Swede, aubergine, chickpeas	Once or twice a week	Spinach, lettuce, tomatoes	Once or twice a week	Peas, sweet corn, French beans	Once or twice a week	Broccoli, broad beans, onion	Once or twice a week	Cauliflower, cucumber, courgette	Once or twice a week	Lentils, kale, peppers	Once a day	Avocado, banana	3 or more times a week	Apple, pear	3 or more times a week	Oranges	3 or more times a week	Peach, plum, pineapple	Once or twice a week	Blueberries, strawberries, grapes	Less than once a week	Melon	Less than once a week	Figs, prunes, apricots	Yes	Yes	Yes	Yes	Yes	No	No	No	No	Yes
23	81.101.102.229	No, she/he was never breastfed			No		weeks old:	12	12	I was told that it was the time to (please specify by whom)	Pediatrician	3 or more times a week	Carrot	3 or more times a week	Broccoli	3 or more times a week	Cauliflour	Once a day	Potato	3 or more times a week	Peppers	3 or more times a week	Onion	Once a day	Tomato	Once a day	Banana	Once a day	Strawberries	3 or more times a week	Watermelon	3 or more times a week	Cucumber												No	No	No
24	81.155.31.24	Yes, she/he is still being breastfed	6		No		OR months old:		6	Baby was developed enough to start having solids		More than once a day	Carrot, brocoli, peas, sweet potato, sweetcorn, beans, any													More than once a day	Apricot, banana, apples, grapes, strawberry, blackberry, orange,													Yes	Yes	Yes	Yes	Yes	Yes	No	Yes	No	Yes
25	109.78.19.120	No, she/he was never breastfed			Yes (please specify brand and name)	Aptamil	OR months old:		6	Baby was developed enough to start having solids		3 or more times a week	Carrot	Once or twice a week	Brocolli	Once or twice a week	Beans	3 or more times a week	Peas/Sugarsnaps	Once or twice a week	Baby Corn	3 or more times a week	Onion	3 or more times a week	Sweet potato	Once or twice a week	Apple	Once a day	Blueberries	3 or more times a week	Strawberries	Less than once a week	Pineapple	Less than once a week	Mango	Once or twice a week	Easy peel orange	3 or more times a week	Banana						No	No	No
26	151.226.41.102	Yes, she/he is still being breastfed	5		No		OR months old:		6	I followed the NHS recommendation on 6 months		3 or more times a week	Carrots	Once or twice a week	Broccoli	Once or twice a week	Sweet potato	Once or twice a week	Aubergines	3 or more times a week	Peppers	3 or more times a week	Tomatoes	Once or twice a week	Cabbage	Once a day	Bananas	More than once a day	Blueberries	3 or more times a week	Strawberries	3 or more times a week	Raspberries	Once a day	Apple	Once a day	Clementines	Once or twice a week	Grapes	Yes	Yes	Yes	Yes	Yes	No	No	Yes	No	Yes
27	95.146.32.70	Yes, she/he is still being breastfed	8		No		OR months old:		6.5	Baby was interested in the food she/he saw around		Once or twice a week	Carrots	3 or more times a week	Onion	Less than once a week	Broccoli	Once or twice a week	Cabbage	Once or twice a week	Beans	Less than once a week	Peas			Once a day	Banana	3 or more times a week	Apple	Once or twice a week	Avocado	Once or twice a week	Peach	Once or twice a week	Strawberry	Once or twice a week	Kiwi			Yes	Yes	Yes	Yes	Yes	No	No	No	Yes	Yes
28	92.17.113.231	Yes, she/he is still being breastfed	2		No		OR months old:		6	I followed the NHS recommendation on 6 months		More than once a day	Peas, sweet corn, broccoli, carrots, cucumber, tomato, cauliflower, sweet potato, parsnip, pepper, avocado, courgette, baby corn, asparagus, mange tout,													More than once a day	Banana, strawberries, blueberries, kiwi, pear, oranges, raspberries, plum, peach, melon, grapes,													Yes	Yes	Yes	Yes	Yes	No	No	Yes	Yes	Yes
29	86.178.37.61	Yes, she/he is still being breastfed	6		No		OR months old:		6.5	Baby was interested in the food she/he saw around		3 or more times a week	Peas	3 or more times a week	Broccoli	3 or more times a week	Carrots									More than once a day	Strawberries	3 or more times a week	Grapes	Once a day	Banana	3 or more times a week	Apple	3 or more times a week	Peach	3 or more times a week	Raspberries			Yes	Yes	Yes	Yes	No	No	No	No	No	No
30	94.66.101.74	Yes, she/he is still being breastfed	12		No		OR months old:		6	I followed the NHS recommendation on 6 months		Once or twice a week	Brocolli	Once or twice a week	Carrots	Once or twice a week	Asparagus	Once or twice a week	Green beans	Less than once a week	Mangetout	Less than once a week	Sugarsnap peas	Once or twice a week	Peas	3 or more times a week	Strawberries	3 or more times a week	Blueberries	Once or twice a week	Banana	Less than once a week	Kiwi	Once or twice a week	Melon	3 or more times a week	Apple	3 or more times a week	Raspberries	Yes	Yes	Yes	Yes	Yes	No	No	Yes	Yes	Yes
31	93.97.108.52	Yes, she/he was breastfed but now stopped		5	No		OR months old:		6	I followed the NHS recommendation on 6 months		3 or more times a week	Carrots	3 or more times a week	Brocolli	Less than once a week	Sweetcorn	3 or more times a week	Green Beans	Once or twice a week	Cauliflower	Once or twice a week	Peppers			3 or more times a week	Banana	Once a day	Grapes	Once a day	Strawberries	3 or more times a week	Apple	Once or twice a week	Orange	Once or twice a week	Blueberries			Yes	Yes	Yes	Yes	Yes	No	No	No	Yes	Yes
32	86.146.238.196	Yes, she/he was breastfed but now stopped		2	Yes (please specify brand and name)	Aptamil	OR months old:		6	Baby was developed enough to start having solids		Once or twice a week	Carrot	Once or twice a week	Parsnip	Once or twice a week	Butternut squash	Once or twice a week	Sweet potato	Once or twice a week	Spinach					Once or twice a week	Apple	Once or twice a week	Banana	Once or twice a week	Pear	Once or twice a week	Mango							Yes	No	Yes	No	No	No	No	No	No	No
33	185.69.144.128	Yes, she/he was breastfed but now stopped		7	Yes (please specify brand and name)	Cow and gate comfort	OR months old:		5	Baby was developed enough to start having solids		3 or more times a week	broccoli	Once or twice a week	Carrots	Once or twice a week	Sweet potato	Once or twice a week	Butternut squash	Less than once a week	Cauliflour	Less than once a week	Parsnips	Once or twice a week	Onion	Once a day	Banana	3 or more times a week	Raspberries	Once or twice a week	Strawberries	Once or twice a week	Blueberries	Less than once a week	Mango	Less than once a week	Melon	Less than once a week	Pear	Yes	Yes	Yes	Yes	No	No	No	No	Yes	Yes
34	31.20.211.56	Yes, she/he is still being breastfed	1		Yes (please specify brand and name)	Aptamil 2	OR months old:		6	I followed the NHS recommendation on 6 months		3 or more times a week	Avocado	Less than once a week	Carrot	3 or more times a week	Broccoli	Once or twice a week	Spinach	Less than once a week	Butternut squash	Less than once a week	Green beans	Less than once a week	Cucumber	3 or more times a week	Pear	3 or more times a week	Apple	Once or twice a week	Orange	Less than once a week	Mango	Less than once a week	Blueberries	Once or twice a week	Peach	Less than once a week	Plum	Yes	No	Yes	Yes	Yes	No	No	Yes	No	Yes
35	90.249.19.125	Yes, she/he is still being breastfed	3		Yes (please specify brand and name)	Hippie organic	OR months old:		5.5	Baby was interested in the food she/he saw around		Once or twice a week	Broccoli	Once or twice a week	Green beans	Less than once a week	Asparagus	Once or twice a week	Carrot	Once or twice a week	Spinach	Once or twice a week	Tomato	Once or twice a week	Cucumber	Once a day	Banana	3 or more times a week	Apple	Once or twice a week	Orange	Less than once a week	Grapes	3 or more times a week	Blueberries	3 or more times a week	Strawberries			Yes	Yes	Yes	Yes	Yes	No	No	No	Yes	Yes
36	2.25.212.245	Yes, she/he was breastfed but now stopped		9	No		OR months old:		6	I followed the NHS recommendation on 6 months		3 or more times a week	carrot	Once or twice a week	broccoli	Once or twice a week	peas	Once or twice a week	cauliflower	Once or twice a week	parsnip	Less than once a week	green beans	Less than once a week	turnip	3 or more times a week	banana	3 or more times a week	apple	Once or twice a week	pears	Once or twice a week	strawberry	Once or twice a week	raspberry	Once or twice a week	oranges	Once or twice a week	plums	Yes	Yes	Yes	Yes	Yes	No	No	Yes	Yes	Yes
37	82.132.242.176	Yes, she/he is still being breastfed	2019-06-05		No		OR months old:		5 and a half months	Baby was interested in the food she/he saw around		3 or more times a week	Butternut squash	3 or more times a week	Sweet potato	3 or more times a week	Peas	3 or more times a week	Broccoli	Once or twice a week	Sweetcorn	3 or more times a week	Carrots	Once or twice a week	Cauliflower	3 or more times a week	Prunes	3 or more times a week	Blueberries	More than once a day	Strawberries	3 or more times a week	Raspberries	Once or twice a week	Banana	Less than once a week	Apple	Once or twice a week	Pear	Yes	Yes	Yes	Yes	Yes	No	No	No	Yes	Yes
38	86.14.117.254	No, she/he was never breastfed			No		OR months old:		5 and a half months	Baby was interested in the food she/he saw around		3 or more times a week	Broccoli	Once or twice a week	Carrot	Less than once a week	Sweetcorn	Once or twice a week	Butternut squash							3 or more times a week	Banana	Once or twice a week	Strawberry	3 or more times a week	Blueberries	Less than once a week	Apple	Once or twice a week	Pear	Once or twice a week	Grapes	Less than once a week	Mango	Yes	Yes	No	Yes	Yes	No	No	No	No	Yes
39	82.39.168.88	Yes, she/he was breastfed but now stopped		8	Yes (please specify brand and name)	Cow and gate	OR months old:		6	I followed the NHS recommendation on 6 months		More than once a day	Tomato		Cucumber		Carrots								Brocolli															Yes		Yes	Yes		No	No	No	Yes	Yes
40	86.165.140.89	No, she/he was never breastfed			Yes (please specify brand and name)	Cow and Gate	weeks old:	15	15	Baby was developed enough to start having solids		Once or twice a week	Carrot													3 or more times a week	Orange	3 or more times a week	Strawberry	Once or twice a week	Pineapple									No	No		No	No	No	No	No	No	No
41	90.214.169.177	Yes, she/he was breastfed but now stopped		1	Yes (please specify brand and name)	SMA follow on	OR months old:		6	I followed the NHS recommendation on 6 months		Once or twice a week	Carrot													Once or twice a week	Banana													No	No	Yes	No	No	No	No	No	No	Yes
42	94.195.109.63	Yes, she/he is still being breastfed	8		No		OR months old:		5	I introduced foods because I wanted to reduce or stop breastfeeding																														No	No	Yes	No	No	No	No	No	No	No
43	82.132.247.155	No, she/he was never breastfed			Yes (please specify brand and name)	Sma	OR months old:		4	Baby was hungry		More than once a day	Carrots	Once a day	Broccoli	3 or more times a week	Baby corn	Once or twice a week	Peppers	Once or twice a week	Onions					Once a day	Apple	Once a day	Banana	Once a day	Pears	3 or more times a week	Oranges	Once a day	Blueberries	3 or more times a week	Strawberries	3 or more times a week	Raspberries	Yes	Yes	Yes	Yes	No	No	No	No	Yes	Yes
44	91.125.45.236	Yes, she/he was breastfed but now stopped		3 months	Yes (please specify brand and name)	Cow and Gate first milk	OR months old:		5 months	Baby was developed enough to start having solids		3 or more times a week	Potato	Less than once a week	Cucumber	Once or twice a week	Spinach	Once or twice a week	Tomatoes	Once or twice a week	Brocolli	3 or more times a week	Red pepper	3 or more times a week	Peas	3 or more times a week	Strawberries	Once or twice a week	Melon	Less than once a week	Watermelon	Once or twice a week	Pear	Once or twice a week	Apple	Once or twice a week	Plum	Once or twice a week	Orange	Yes	Yes	Yes	Yes	Yes	No	No	Yes	Yes	Yes
45	86.188.124.71	Yes, she/he is still being breastfed	3		No		OR months old:		6	Baby was developed enough to start having solids		Once a day	All veg													More than once a day	All fruit													Yes	Yes		Yes	Yes		No		Yes	Yes
46	82.20.120.34	Yes, she/he is still being breastfed	2019-10-09		No		OR months old:		5	Baby was developed enough to start having solids		Once a day															Root veg, banana													No	No	No	No	No	No	No	No	No	No
47	85.255.236.36	Yes, she/he was breastfed but now stopped		3	Yes (please specify brand and name)	Aptimil profutura 2	OR months old:		6	I followed the NHS recommendation on 6 months		Once or twice a week	Carrots	Once or twice a week	Turnip	Once or twice a week	Broccoli	3 or more times a week	Onions	Once or twice a week	Courgette	Once or twice a week	Tomatoes	Once or twice a week	Peppers	3 or more times a week	Grapes	3 or more times a week	Strawberries	3 or more times a week	Bananas	Once or twice a week	Blueberries	3 or more times a week	Kiwi	3 or more times a week	Raspberries	Once or twice a week	Pear	Yes	Yes	Yes	Yes	Yes	No	No	Yes	Yes	Yes
48	86.161.247.246	No, she/he was never breastfed			Yes (please specify brand and name)	Aptamil	OR months old:		6	I followed the NHS recommendation on 6 months		3 or more times a week	Carrots	3 or more times a week	Broccoli	3 or more times a week	Peas	3 or more times a week	Parsnips	Once or twice a week	Sweet potato	Less than once a week	Turnip			Once or twice a week	Apples	Once or twice a week	Strawberries	Once or twice a week	Grapes	3 or more times a week	Berries	Once or twice a week	Orange					Yes	Yes	Yes	Yes	Yes	No	No	Yes	Yes	Yes
49	90.249.180.42	Yes, she/he is still being breastfed	3		No		OR months old:		6 months	I followed the NHS recommendation on 6 months		3 or more times a week	Carrot	Once or twice a week	Broccoli											3 or more times a week	Banana													Yes	Yes	Yes	Yes	Yes	No		No	No	Yes
50	151.231.144.148	Yes, she/he was breastfed but now stopped		1 month	Yes (please specify brand and name)	Cow and gate stage 2	OR months old:		5 months	Baby couldn't sleep well		3 or more times a week	baby corn	3 or more times a week	Broccoli	3 or more times a week	Cauliflower	3 or more times a week	Carrot	Once a day	Cucumber	3 or more times a week	Sweet potato	Once or twice a week	Sweet corn	3 or more times a week	Strawberry	3 or more times a week	Melon	Less than once a week	Banana	Once or twice a week	Raspberry	3 or more times a week	Mango	3 or more times a week	Peach	3 or more times a week	Blueberry	Yes	Yes	Yes	Yes	Yes	No	No	Yes	No	Yes
51	90.155.123.137	Yes, she/he is still being breastfed	3		No		OR months old:		6.5	Baby was developed enough to start having solids		Once or twice a week	broccoli	Once or twice a week	spinach	Once or twice a week	carrot	Once or twice a week	parsnip							Once or twice a week	strawberry	Once or twice a week	banana	Less than once a week	mango															No	No
52	92.28.55.27	No, she/he was never breastfed			No		OR months old:		6	I followed the NHS recommendation on 6 months		Once a day	Sweet potato																											No	No	No	No	No	No	No	No	No	No
53	86.133.39.93	Yes, she/he was breastfed but now stopped		6 months	Yes (please specify brand and name)	Cow and gate	OR months old:		6 months	Baby was interested in the food she/he saw around		Once or twice a week	Carrots	Once or twice a week	Peas	Once or twice a week	Brocolli									Once a day	Banana	Once or twice a week	Strawberry											Yes	Yes	Yes	Yes	Yes	No	No	No	Yes	Yes
54	82.2.62.246	Yes, she/he was breastfed but now stopped		2	No		OR months old:		5	I followed the NHS recommendation on 6 months		Once or twice a week	Carrot	Once or twice a week	Courgette	Less than once a week	Aubergine	Less than once a week	Cucumber	3 or more times a week	Tomatoes	3 or more times a week	Avocado	Less than once a week	Peas															Yes	Yes	Yes	Yes		No	No	No	No	Yes
55	82.132.223.39	No, she/he was never breastfed			No		OR months old:		2019-07-06	Baby was developed enough to start having solids		Once or twice a week	Broccoli	Once or twice a week	Sweetcorn	3 or more times a week	Peas	Once or twice a week	Green beans	Once or twice a week	Carrots	Once or twice a week	Cabbage	Less than once a week	Cauliflower	Once or twice a week	Apple	Once or twice a week	Orange	Once or twice a week	Pear	Once or twice a week	Banana	Less than once a week	Grapes					Yes	Yes	Yes	Yes	No	No	No	No	Yes	Yes
56	94.11.111.105	No, she/he was never breastfed			Yes (please specify brand and name)	Cow and gate	OR months old:		4	Baby needed to gain more weight			Carrots		Brocoli																									No	No	Yes	No	No	No	No	No	No	No
57	82.25.43.11	Yes, she/he was breastfed but now stopped		5	Yes (please specify brand and name)	Sma	OR months old:		5	Baby was interested in the food she/he saw around		Once or twice a week	Brocolli	Once or twice a week	Parsnip	Once or twice a week	Cauliflower	Once or twice a week	Sweet potato	Once or twice a week	Asparagus					Once or twice a week	Kiwi	Once or twice a week	Apple	Once or twice a week	Banana	Once or twice a week	Pear							No	Yes	No	No	No	No	No	No	No	No
58	79.69.150.145	Yes, she/he was breastfed but now stopped		2	Yes (please specify brand and name)	SMA	OR months old:		6	I followed the NHS recommendation on 6 months		Once a day	Cucumber	Once or twice a week	Butternut squash	Once or twice a week	Sweet potato	Once or twice a week	Carrot	Less than once a week	Broccoli					3 or more times a week	Strawberry	Once a day	Nectarines	3 or more times a week	Pear	Less than once a week	Apple	Less than once a week	Raspberry	Less than once a week	Bananas	Less than once a week	Apricots	Yes	Yes	Yes	Yes	Yes	No	No	No	No	No
59	5.198.98.228	Yes, she/he is still being breastfed	2019-03-02		Yes (please specify brand and name)		OR months old:		5.5	Baby was developed enough to start having solids		Once or twice a week	Carrots	Once or twice a week	Broccoli	Less than once a week	Peas	Once or twice a week	Avocado	Less than once a week	Pepper	Once or twice a week	Cucumber	Once or twice a week	Squash	3 or more times a week	Blueberry	Once or twice a week	Strawberry	3 or more times a week	Mango	3 or more times a week	Watermelon	Once or twice a week	Raspberry	Once or twice a week	Banana	Less than once a week	Peach	Yes	Yes	Yes	Yes	Yes	No	No	No	Yes	Yes
60	150.143.6.96	Yes, she/he was breastfed but now stopped		7.5	Yes (please specify brand and name)	Sma	weeks old:	24	24	Baby was interested in the food she/he saw around		Once or twice a week	Cauliflower	Once or twice a week	Carrots	Once or twice a week	Broccoli	Once a day	Cucumber	Once a day	Tomatoes					More than once a day	Strawberries	More than once a day	Blueberries	More than once a day	Raspberries	More than once a day	Grapes	Less than once a week	Apple	Less than once a week	Banana	Less than once a week	Mango	Yes	Yes		Yes	Yes	No	No	No	Yes	Yes
61	109.144.215.78	Yes, she/he was breastfed but now stopped		0	Yes (please specify brand and name)	Aptamil	OR months old:		5	Baby was developed enough to start having solids																														No	No	Yes	No	No	No	No	No	No	No
62	94.7.131.94	No, she/he was never breastfed			Yes (please specify brand and name)	Cow & gate	OR months old:		5 months	Baby was interested in the food she/he saw around		3 or more times a week	Carrots	3 or more times a week	Broccoli	3 or more times a week	Peas									Once or twice a week	Blueberries	Once or twice a week	Strawberries	Once or twice a week	Bananas									Yes	Yes	Yes	Yes	Yes	No	No	No	Yes	Yes
63	90.215.33.225	Yes, she/he was breastfed but now stopped		0	Yes (please specify brand and name)	Sma	OR months old:		4	Baby was developed enough to start having solids		3 or more times a week	Carrot,	3 or more times a week	Parsnip	Once or twice a week		3 or more times a week	Brocoli							More than once a day	Banana	3 or more times a week	Apple	Once or twice a week	Strawberries									Yes	Yes	Yes	No	No	No	No	No	Yes	Yes
64	80.249.244.202	Yes, she/he was breastfed but now stopped		0	No		weeks old:	18	18	Baby was interested in the food she/he saw around		Once a day	Carrots	Once or twice a week	Brocolli	Once or twice a week	Parsnip	3 or more times a week	Turnip	Once or twice a week	Beans					3 or more times a week	Banana	3 or more times a week	Strawberries	Once a day	Grapes	Once or twice a week	Apple	More than once a day	Raspberries					Yes	Yes	No	Yes	Yes	No	No	No	Yes	Yes
65	81.136.112.58	No, she/he was never breastfed			Yes (please specify brand and name)	Cow and gate	OR months old:		3 months	Baby was interested in the food she/he saw around			Carrots, cucumber, sweetcorn, peas, tomatoes, lettus, turnip, butternut squash, avocado, beans, cauliflower, brocoli,													More than once a day	Strawberry, bananas, apple, raspberry, pineapple, lemons																		No	No	No
66	213.205.194.39	Yes, she/he was breastfed but now stopped		9	No		OR months old:		5	Baby was developed enough to start having solids		Less than once a week	Broccoli	Once or twice a week	Carrot	Less than once a week	Cauliflower	Once or twice a week	Sweet potato	Once or twice a week	Peas	Less than once a week	Parsnip	Less than once a week	Sweetcorn	3 or more times a week	Banana	Once or twice a week	Apricot	Once a day	Grapes	3 or more times a week	Raspberry	3 or more times a week	Strawberries										No	No	No
67	5.80.60.131	No, she/he was never breastfed			Yes (please specify brand and name)	Cow and gate	OR months old:		4	Baby was developed enough to start having solids			Carrots		Broccoli		Parsnips		Peas		Sweet potato		Sweet corn	Once a day	Turnip		Banana		Pear		Apple		Blueberry	Once a day	Grape	Once a day		Once a day		Yes	Yes	Yes	Yes	Yes	No	No	No	No	Yes
68	94.7.182.4	No, she/he was never breastfed			Yes (please specify brand and name)	Cow & Gate	OR months old:		6	I followed the NHS recommendation on 6 months			Carrots	Once or twice a week		Once or twice a week	Parsnip									3 or more times a week	Apple	Once or twice a week	Pear	Once or twice a week	Blueberries	3 or more times a week	Strawberries	3 or more times a week	Mango	3 or more times a week	Apricot	Once a day	Banana	No	No	Yes	Yes	No	No	No	No	No	Yes
69	159.180.117.196	Yes, she/he was breastfed but now stopped		12 months	No		OR months old:		6	I followed the NHS recommendation on 6 months		3 or more times a week	Carrots	3 or more times a week	Parsnip	3 or more times a week	Peas	3 or more times a week	Broccoli	3 or more times a week	Cauliflower	Once or twice a week	Butternut squash	3 or more times a week	Sweetcorn	3 or more times a week	Grapes	3 or more times a week	Mango	3 or more times a week	Apple	3 or more times a week	Banana	3 or more times a week	Pineapple	Less than once a week	Kiwi	3 or more times a week	Blueberries	Yes	Yes	Yes	Yes	Yes	No	No	No	Yes	Yes
70	82.132.214.150	Yes, she/he is still being breastfed	5		No		OR months old:		6 months	I followed the NHS recommendation on 6 months		3 or more times a week	Broccoli	Once or twice a week	Asparagus	Once or twice a week	Courgette	Once or twice a week	Peas	Once or twice a week	Sweet potato	Less than once a week	Cauliflower	Once or twice a week	Carrots, parsnip,aubergine, peppers plus many more	3 or more times a week	avocado, banana	Once or twice a week	Tomatoes	Once or twice a week	Mango	3 or more times a week	Apple	3 or more times a week	Pear	3 or more times a week	Strawberry,blueberry,raspberry	Once or twice a week	Melon, paypaya	Yes	Yes		Yes	Yes	No	No	No	No	Yes
71	81.105.189.230	Yes, she/he is still being breastfed	4		No		OR months old:		5	Baby needed to gain more weight		Once or twice a week	Carrots	Once or twice a week	Peas	Once or twice a week	Sweet potato	Once or twice a week	Butternut squash							Once or twice a week	Apples	Once or twice a week	Banana	Once or twice a week	Blueberries	Less than once a week	Strawberries	Less than once a week	Mango	Less than once a week	Peaches			No	No	Yes	No	No	No	No	No	No	No
72	94.192.202.170	Yes, she/he was breastfed but now stopped		10	No		weeks old:	20	20	Baby was interested in the food she/he saw around		Once or twice a week	Sweetcorn	Once or twice a week	Carrots	Once or twice a week	Brocolli	Once or twice a week	Tomatoes	Once or twice a week	Onions	Once or twice a week	Mushroom	Once or twice a week	Cauliflower	Once a day	Grapes	Once or twice a week	Oranges	Once or twice a week	Apples	Once or twice a week	Melon	Once or twice a week	Blueberries	Once or twice a week	Strawberries	Once or twice a week	Pear	Yes	Yes	Yes	Yes	Yes	No	No	Yes	Yes	Yes
73	90.249.242.91	Yes, she/he is still being breastfed	2019-12-08		No		OR months old:		6	I followed the NHS recommendation on 6 months																														No	No	No	No	No	No	No	No	No	No
74	2.29.54.193	Yes, she/he was breastfed but now stopped		4.5months	No		weeks old:	20	20	I was told that it was the time to (please specify by whom)	Health visitor baby		Carrots parsnips sweet potatoe														Grapes		Strawbweries		Raspberries		Bannanas					Less than once a week		Yes	Yes	Yes	Yes	Yes	No	No	No	Yes	Yes
75	81.132.212.147	Yes, she/he is still being breastfed	6		No		OR months old:		6	I followed the NHS recommendation on 6 months		3 or more times a week	Carrot	3 or more times a week	Broccoli	Once or twice a week	Peas	Once or twice a week	Sweet corn	Once or twice a week	Mushroom	3 or more times a week	Pepper s	Once or twice a week	Onion	Once a day	Strawberry	Once a day	Banana	More than once a day	Blueberry	3 or more times a week	Orange	3 or more times a week	Apple	Once a day	Raspberry	Once or twice a week	Pomegranate	Yes	Yes	Yes	Yes	Yes	No	No	No	Yes	Yes
76	86.184.91.3	Yes, she/he is still being breastfed	12 sessions in 24hrs		No		OR months old:		5 1/2 months	Baby was developed enough to start having solids		3 or more times a week	Carrot	Once a day	Broccoli	3 or more times a week	Butternut squash	3 or more times a week	Sweet potato	3 or more times a week	Beetroot	3 or more times a week	Spinach	3 or more times a week	Kale	3 or more times a week	Mango	Once or twice a week	Banana	3 or more times a week	Strawberries	Once or twice a week	Melon	Less than once a week	Prunes	3 or more times a week	Apple	Once or twice a week	Pear	No	Yes	Yes	No	No	No	No		Yes	Yes
77	82.132.216.35	Yes, she/he is still being breastfed	4		No		OR months old:		5.5	Baby was developed enough to start having solids		3 or more times a week	Carrot	3 or more times a week	Brocolli	3 or more times a week	Corn on cob	3 or more times a week	Peas	Once or twice a week	Peppers					More than once a day	Grapes	3 or more times a week	Strawberries	Once or twice a week	Oanges	Once or twice a week	Banana	More than once a day	Apple	3 or more times a week	Pear	Once or twice a week	Mango	Yes	Yes	Yes	Yes	Yes	No	No	No	Yes	Yes
78	82.6.212.195	Yes, she/he is still being breastfed	On demand, 8 or 9 times through day and night		No		OR months old:		5	Baby was interested in the food she/he saw around		Once or twice a week	Carrot	Less than once a week	Corgette		Sweet potato	Less than once a week	Brocolli	Once or twice a week	Peas	Less than once a week	Pepper	Once or twice a week	Avacado	Less than once a week	Blueberries	Once or twice a week	Banana	Once or twice a week	Apple	Once or twice a week	Pear	Once or twice a week	Peach	Less than once a week	Apricot	Less than once a week	Prunes	No	No	No	No	No	No	No	No	Yes	Yes
79	82.132.217.107	Yes, she/he is still being breastfed	10		No		OR months old:		5.5	I followed the NHS recommendation on 6 months		3 or more times a week	Sweetcorn	3 or more times a week	Peas	3 or more times a week	Carrots	Less than once a week	Brocolli	3 or more times a week	Onion	3 or more times a week	Celery			3 or more times a week	Banana	3 or more times a week	Tomato	3 or more times a week	Strawberries	3 or more times a week	Peaches							No	No	No	Yes	Yes	No	No	No	Yes	Yes
80	146.90.186.237	No, she/he was never breastfed			No		OR months old:		6	I followed the NHS recommendation on 6 months			Peas, carrots, broccoli cauliflower	3 or more times a week		3 or more times a week		3 or more times a week		3 or more times a week		3 or more times a week		3 or more times a week			Strawberries raspberries blueberries grapes mango banana pears apples peach apricot satsuma apples	3 or more times a week		3 or more times a week		3 or more times a week		3 or more times a week		3 or more times a week		3 or more times a week		Yes	Yes	Yes		Yes	No	No	No	Yes	Yes
81	188.220.52.180	No, she/he was never breastfed			Yes (please specify brand and name)	Sma	OR months old:		6	I followed the NHS recommendation on 6 months		Once a day	Carrot, sweet potato, butternut squash, sweetcorn, peppers													More than once a day	Banana, strawberry			Once or twice a week	Apple		Melon							Yes	Yes	Yes	Yes	Yes	Yes	No	No	Yes	Yes
82	143.117.205.107	Yes, she/he is still being breastfed	4		No		OR months old:		6	I followed the NHS recommendation on 6 months		3 or more times a week	Carrot	Once or twice a week	Broccoli	Once or twice a week	Sweetcorn									3 or more times a week	Banana	Once or twice a week	Blueberries											Yes	Yes	Yes	Yes	Yes	No	No	No	No	Yes
83	194.83.16.10	No, she/he was never breastfed			No		OR months old:		5 months old	Baby was interested in the food she/he saw around		Once or twice a week	sweetcorn	3 or more times a week	garden peas	Once or twice a week	cauliflower	Once or twice a week	carrots							3 or more times a week	apple	Once or twice a week	satsuma	Once or twice a week	prunes	Once or twice a week	banana							Yes	Yes	Yes	Yes	Yes	Yes	No	No	Yes	Yes
84	86.10.113.227	No, she/he was never breastfed			No		OR months old:		7	Baby was interested in the food she/he saw around		More than once a day	Carrot	More than once a day	Broccoli	Once a day	Peas	More than once a day	Sweetcorn																					Yes	Yes	Yes	Yes	Yes	No	No	No	Yes	Yes
85	79.67.37.223	Yes, she/he was breastfed but now stopped		3.5	Yes (please specify brand and name)		OR months old:		5	Baby was interested in the food she/he saw around		3 or more times a week	Carrot	3 or more times a week	Broccoli	3 or more times a week	Sweetcorn	3 or more times a week	Tomato	Once or twice a week	Corgette	Once or twice a week	Onion/leek	Once or twice a week	Peas	3 or more times a week	Strawberries	3 or more times a week	Raspberries	3 or more times a week	Grapes	Once or twice a week	Apple	3 or more times a week	Banana	3 or more times a week	Raisins	Once or twice a week	Melon						No	No	No
86	5.68.66.180	No, she/he was never breastfed			No		OR months old:		6	I followed the NHS recommendation on 6 months		Once or twice a week	Carrots	Once or twice a week	Sweetcorn	Less than once a week	Peas	Once or twice a week	Broccoli	Less than once a week	Cauliflower					3 or more times a week	Strawberries	Once a day	Blueberries	Once a day	Raspberries	Once or twice a week	Watermelon	Less than once a week	Apple	Once or twice a week	Banana	Less than once a week	Blackberries	Yes	Yes	Yes	Yes	Yes	No	No	No	Yes	Yes
87	90.203.164.20	Yes, she/he was breastfed but now stopped		1	Yes (please specify brand and name)	Aptimal	OR months old:		6	I followed the NHS recommendation on 6 months		Less than once a week	Broccoli		Carrots	Less than once a week	Cauliflower																							No	No		Yes	Yes	No	No	No	Yes	Yes
88	86.182.106.144	Yes, she/he was breastfed but now stopped		8	Yes (please specify brand and name)	Hipp organic	OR months old:		6	Baby was developed enough to start having solids		Once or twice a week	Sweetcorn	Once or twice a week	Carrott	Once or twice a week	Peas	Once or twice a week	Green beans	Once or twice a week	Sprouts	Once or twice a week	Broccoli	Once or twice a week	Cauliflower	3 or more times a week	Pineapple	3 or more times a week	Melon	Less than once a week	Strawberries	Once or twice a week	Banana							Yes	Yes	Yes	Yes	Yes	No	No	No	Yes	Yes
89	109.156.106.21	Yes, she/he was breastfed but now stopped		2	No		OR months old:		5	Baby was interested in the food she/he saw around		3 or more times a week	Peppers	3 or more times a week	Peas	3 or more times a week	Broccoli	3 or more times a week	Avocado	3 or more times a week	Carrots					Once a day	Strawberries	Once a day	Raspberries	Once a day	Grapes	Once or twice a week	Apples	3 or more times a week	Blueberries					Yes	Yes	Yes	Yes	Yes	No	No	No	Yes	Yes
90	82.7.62.237	Yes, she/he is still being breastfed	6		No		OR months old:		6	I followed the NHS recommendation on 6 months		Once or twice a week	Sugar snap peas	Once or twice a week	Carrots	Once a day	Sweet pepper	Once or twice a week	Peas	Once or twice a week	Sweetcorn	Once a day	Cucumber	Once or twice a week	Butternut squash	3 or more times a week	Raspberry	Less than once a week	Lemon	3 or more times a week	Banana	3 or more times a week	Kiwi	3 or more times a week	Blueberry	3 or more times a week	Apple	3 or more times a week	Satsuma	Yes	Yes	Yes	Yes	Yes	No	No	No	No	Yes
91	82.10.70.143	Yes, she/he was breastfed but now stopped		0	Yes (please specify brand and name)		OR months old:		6	I followed the NHS recommendation on 6 months			Broccoli		Cauliflower		Carrots		Sweet potatoe		Swede		Peas		Sprouts	More than once a day		More than once a day		More than once a day		More than once a day		More than once a day		More than once a day		More than once a day		Yes	Yes	Yes	Yes	Yes	No	No	No	Yes	Yes
92	188.29.165.118	Yes, she/he was breastfed but now stopped		2 months	Yes (please specify brand and name)	Aptimel first stage powder	OR months old:		6	I followed the NHS recommendation on 6 months		Once a day	Broccoli	Once a day	Spinach	Once a day	Onions	3 or more times a week	Peppers	3 or more times a week	Cauliflower	3 or more times a week	Peas	3 or more times a week	Carrots	Once a day	Strawberries	Once a day	Banana	3 or more times a week	Raspberries	Once or twice a week	Avocado	Once or twice a week	Blueberries	3 or more times a week	Raisens			No	No	No	No	No	Yes	Yes	Yes	No	No
93	185.45.52.142	Yes, she/he was breastfed but now stopped		11	No		OR months old:		6	I followed the NHS recommendation on 6 months		Once a day	Peas	Once a day	Carrots	Once a day	Broccoli									Once a day	orange	Once a day	Apple	Once a day	Banana									Yes	Yes	Yes	Yes	Yes				Yes	Yes
94	109.147.9.212	Yes, she/he was breastfed but now stopped		11	No		OR months old:		6	I followed the NHS recommendation on 6 months		3 or more times a week	Carrot	3 or more times a week	Broccoli	3 or more times a week	Peas	3 or more times a week	Sweet potato	3 or more times a week	Asparagus	3 or more times a week	Cauliflower	3 or more times a week	Beans and pulses	Once a day	Banana	3 or more times a week	Strawberry	3 or more times a week	Raspberry	3 or more times a week	Blueberry	3 or more times a week	Grapes	3 or more times a week	Tomato	3 or more times a week	Melon	Yes	Yes	Yes	Yes	Yes	No	No	No	Yes	Yes
95	94.6.80.67	Yes, she/he was breastfed but now stopped		0	No		OR months old:		4	Baby was developed enough to start having solids		Once a day	Cucumber	3 or more times a week	Peas	3 or more times a week	Sweetcorn	3 or more times a week	Brocoli							3 or more times a week	Tangerine	3 or more times a week	Banana	3 or more times a week	Strawberry	3 or more times a week	Peach	3 or more times a week	Apple					No					No	No	No	No
96	146.200.62.32	Yes, she/he is still being breastfed	3		No		OR months old:		6	Baby was developed enough to start having solids		3 or more times a week	Broccoli	Once a day	Spinach	Once or twice a week	Courgette	3 or more times a week	Tomatoes	Less than once a week	Cauliflower	Once or twice a week	Peas	3 or more times a week	Beans	Once a day	Oranges	3 or more times a week	Banana	Once or twice a week	Apples	More than once a day	Strawberry	Once a day	Raspberries	3 or more times a week	Cherries	Once a day	Blueberry	No	No	No	No	No	No	No	No
97	5.64.154.175	No, she/he was never breastfed			Yes (please specify brand and name)	Cow and gate	OR months old:		5	Baby was interested in the food she/he saw around		Once or twice a week	Brocolli	Once or twice a week	Peas	Once or twice a week	Sweetcorn	Once or twice a week	Carrots	3 or more times a week	Potatoes																			Yes	Yes				No	No	No	Yes	Yes
98	213.205.192.37	Yes, she/he is still being breastfed	2		No		OR months old:		5	Baby was developed enough to start having solids		Once or twice a week	Peas	Once or twice a week	Carrots	Once or twice a week	Broccoli	Once or twice a week	Sweet potato	Once or twice a week	Cucumber					3 or more times a week	Apple	Once a day	Banana	3 or more times a week	Tangerine	Once or twice a week	Raspberry	3 or more times a week	Strawberries	3 or more times a week	Blueberries	Less than once a week		Yes	Yes	Yes	Yes	Yes	No	No	No	Yes	Yes
99	109.151.5.175	Yes, she/he was breastfed but now stopped		4	No		OR months old:		5	Baby was interested in the food she/he saw around			Cucumber carrots	Once a day													Raspberry blueberry mandarin banana apples peaches	More than once a day												No	Yes
100	2.221.23.109	Yes, she/he is still being breastfed	2019-05-04		No		OR months old:		6	I followed the NHS recommendation on 6 months		3 or more times a week	Sweet potato	Once or twice a week	Peas	Once or twice a week	Carrot	Once or twice a week	Butternut squash	Once or twice a week	Apple	Once or twice a week	Banana	Once or twice a week	Broccoli	Once or twice a week	Banana	Once or twice a week	Apple	Once or twice a week	Strawberry	Once or twice a week	Raspberry	Once or twice a week	Mango					Yes	Yes	Yes	Yes	Yes	No	No	No	Yes	Yes
101	78.145.193.192	Yes, she/he is still being breastfed	4		No		OR months old:		6	I followed the NHS recommendation on 6 months		Once or twice a week	Peas	Once or twice a week	Carrots	Once or twice a week	Broccoli	Once or twice a week	Cauliflower	Once or twice a week	Sweetcorn	Once or twice a week	Sweet potato			3 or more times a week	Strawberries	3 or more times a week	Blueberries	Once or twice a week	Banana	Once or twice a week	Raspberries	Less than once a week	Peach	Once or twice a week	Kiwi	Less than once a week	Mango	Yes	Yes	Yes	Yes	Yes	No	No	No	Yes	Yes
102	176.24.196.145	Yes, she/he was breastfed but now stopped		6	Yes (please specify brand and name)	Cow and Gate Hungrier Baby	weeks old:	23	23	Baby was developed enough to start having solids		3 or more times a week	Sweet potato	Once or twice a week	Broccoli	Once or twice a week	Cabbage	Once or twice a week	Spinach	Once or twice a week	Carrot	Less than once a week	Green beans	Once or twice a week	Cauliflower	3 or more times a week	Banana	Once or twice a week	Apple	Once or twice a week	Blackberries	Less than once a week	Tomatoes							Yes	Yes	No	Yes	Yes	No	No	No	No	Yes
103	213.205.242.165	No, she/he was never breastfed			Yes (please specify brand and name)	Cow and gate 1	OR months old:		6	I followed the NHS recommendation on 6 months		More than once a day	Broccoli, carrot, sweet potato, peas, sweet corn, carrott													More than once a day	Raspberries	More than once a day	Strawberries	Once or twice a week	Banana	Once or twice a week	Grass							Yes	Yes	Yes	Yes	Yes	No	No	No	No	Yes
104	2.216.214.190	Yes, she/he was breastfed but now stopped		8	Yes (please specify brand and name)	HIPP	OR months old:		5	Baby was interested in the food she/he saw around		Once or twice a week	Peas	Once or twice a week	Carrots	Once or twice a week	Sweet potato	Less than once a week	Tomatoes	Less than once a week	Cauliflower	Less than once a week	Brocoli	Once or twice a week	Cabbage	Once or twice a week	Strawberry	More than once a day	Raspberry	Once or twice a week	Bananas	3 or more times a week	Oranges	Less than once a week	Apple					Yes	Yes	Yes	Yes	Yes	No	No	No	Yes	Yes
105	94.193.94.97	Yes, she/he is still being breastfed	2		Yes (please specify brand and name)	Aptamil	OR months old:		6	I followed the NHS recommendation on 6 months		Once a day	Carrots	Once or twice a week	Parsnips	Once or twice a week	Beetroot	Once or twice a week	Peas	Once or twice a week	Courgette	Once or twice a week	Aubergine	Once or twice a week	Swede	Once a day	Apple	Once a day	Banana	3 or more times a week	Pear	Once or twice a week	Strawberry	3 or more times a week	Blueberry	Once or twice a week	Raspberry	Once or twice a week	Peach	Yes	Yes	Yes	Yes	Yes	No	No	No	Yes	Yes
106	82.34.121.249	Yes, she/he is still being breastfed	6		No		OR months old:		6	I followed the NHS recommendation on 6 months		Once a day	cucumber	Once a day	tomato	3 or more times a week	sweetcorn	Once or twice a week	brocolli	Once or twice a week	peas	Less than once a week	cauliflower	Once or twice a week	carrots	More than once a day	blueberrys	Once a day	banana	Once a day	satsuma	3 or more times a week	Strawberrys	Once or twice a week	Cherries	Once or twice a week	raspberries	Less than once a week	peaches				No		No	No	No
107	213.205.198.79	Yes, she/he was breastfed but now stopped		0	No		OR months old:		5	Baby was interested in the food she/he saw around			Carrots peas broccoli parsnip sweetcorn	3 or more times a week		3 or more times a week		3 or more times a week		3 or more times a week																					Yes	Yes	Yes	Yes	No	No		Yes	Yes
108	176.253.126.253	Yes, she/he is still being breastfed	4		Yes (please specify brand and name)	Sma	OR months old:		4	Baby was interested in the food she/he saw around																														No	No	No	No	No	No	No	No	No	No
109	94.8.254.25	Yes, she/he is still being breastfed	7		No		OR months old:		5	Baby was interested in the food she/he saw around		3 or more times a week	Sweet potato	Once or twice a week	Broccoli	3 or more times a week	Avocado	Once or twice a week	Carrots	Once or twice a week	Butternut squash	3 or more times a week	Tomato			3 or more times a week	Raspberry	3 or more times a week	Banana	Less than once a week	Kiwi	Less than once a week	Pear							Yes	Yes	Yes	Yes	Yes	No	No	No	Yes	Yes
110	82.132.245.235	Yes, she/he is still being breastfed	2		No		OR months old:		5	Baby was interested in the food she/he saw around		Once or twice a week	Carrots	Once or twice a week	Avocado	Once or twice a week	Sweet potato	Less than once a week	Parsnip	Once or twice a week	Sweetcorn	Once or twice a week	Peas	Once or twice a week	Peppers	Once or twice a week	Melon	Once a day	Banana	Once or twice a week	Pear	3 or more times a week	Berries	Once or twice a week	Apple	3 or more times a week	Orange	Less than once a week	Kiwi	No	Yes	Yes	Yes	Yes	No	No	No	Yes	Yes
111	82.132.238.138	Yes, she/he is still being breastfed	3		No		OR months old:		5.5	I followed the NHS recommendation on 6 months		Once a day	Strawberry	3 or more times a week	Grapes	3 or more times a week	Carrots	Once or twice a week	Sweet potato	Once or twice a week	Broccoli	Less than once a week	Melon															Less than once a week		Yes	Yes	Yes	Yes	Yes	No	No	No	Yes	Yes
112	109.181.101.240	Yes, she/he was breastfed but now stopped		7	Yes (please specify brand and name)	cow and gate number 3	OR months old:		6	I followed the NHS recommendation on 6 months		3 or more times a week	Carrots	3 or more times a week	Tomatoes	Once or twice a week	Broccoli	Once or twice a week	cabbage (sometimes!)	3 or more times a week	Potatoes	3 or more times a week				Once a day	Banana	3 or more times a week	Oranges	Once or twice a week	Kiwi	Less than once a week	peach	3 or more times a week	strawberries	Once or twice a week	apple			Yes	Yes	Yes	Yes	Yes	No	No	No	No	No
113	86.162.252.29	Yes, she/he was breastfed but now stopped		9	Yes (please specify brand and name)	Apitmel	OR months old:		5	Baby was developed enough to start having solids		Once or twice a week	Brocolli	Once or twice a week	Peas	Once or twice a week	Sweetcorn	Once or twice a week	Carrots	Once or twice a week	Green bean					Once a day	Banana	Once or twice a week	Strawberry	Less than once a week	Apple
114	185.69.144.183	Yes, she/he was breastfed but now stopped		2	No		OR months old:		6	I followed the NHS recommendation on 6 months		3 or more times a week	Peas	Once or twice a week	Carrots	Once or twice a week	Red Peppers	Once or twice a week	Courgette							3 or more times a week	Banana	3 or more times a week	Apple	Once or twice a week	Pear	Once or twice a week	Raspberries	Once or twice a week	Melon	Once or twice a week	Blueberries			Yes	Yes	Yes	Yes	Yes	No	No	No	Yes	Yes
115	90.249.139.102	Yes, she/he was breastfed but now stopped		6 months	No		OR months old:		6	I followed the NHS recommendation on 6 months		More than once a day	Cauliflower, broccoli, squash, cucumber, peppers, carrots, peas, corn	More than once a day		More than once a day		More than once a day		More than once a day							Banana		Apple		Oranges		Pineapple		Mango		Grapes	More than once a day	Peach	Yes	Yes	Yes	Yes	Yes	No	Yes	No	No	No
116	2.27.186.183	Yes, she/he was breastfed but now stopped		7	Yes (please specify brand and name)	Cow & gate	OR months old:		6	I followed the NHS recommendation on 6 months		Once or twice a week	Carrot	Once or twice a week	Sweet potato	Once or twice a week	Onion	Once or twice a week	Broccoli	Less than once a week	Cauliflower	Less than once a week	Leek	Less than once a week	Peas	Once or twice a week	Mango	Once or twice a week	Strawberry	3 or more times a week	Blueberries	3 or more times a week	Banana	Once or twice a week	Peach	Once or twice a week	Grapes	Less than once a week	Guava	Yes	Yes	Yes	Yes	Yes	No	No	No	Yes	No
117	51.7.173.48	Yes, she/he was breastfed but now stopped		11	Yes (please specify brand and name)		OR months old:		5	Baby was developed enough to start having solids		3 or more times a week	Peas, broccoli, spinach, chard, carrots, cauliflower, beans,													Once or twice a week	Banana	3 or more times a week	Apple	3 or more times a week	Avocado	Once or twice a week	Blueberry	Once or twice a week	Strawberry	Once or twice a week	Grapes	3 or more times a week	Satsumas	Yes	Yes	Yes	Yes	Yes	No	No	No	Yes	Yes
118	176.26.120.229	Yes, she/he is still being breastfed	2		No		OR months old:		6	I followed the NHS recommendation on 6 months			Sweet potato, carrots, sweet corn, peas														Apple, banana, nectarine, blueberries, grapes, orange	More than once a day												Yes	Yes	Yes	Yes	Yes	No	No	No	Yes	Yes
119	86.130.86.223	Yes, she/he is still being breastfed	5		No		weeks old:	2	2	Baby needed to gain more weight		3 or more times a week	Cucumber,	Once a day	Carrots	3 or more times a week	Spinach	3 or more times a week	Broccoli							More than once a day	Strawberry	3 or more times a week	Pear	3 or more times a week	Banana	Once a day	Satsuma	3 or more times a week	Grapes	Once or twice a week	Avocado			Yes	Yes	No	Yes	Yes	No	No	No	No	No
120	85.255.235.214	Yes, she/he is still being breastfed	3		Yes (please specify brand and name)	Cow & gate	OR months old:		5.5	Baby was interested in the food she/he saw around		Once or twice a week	Carrots	Once or twice a week	Broccoli	Less than once a week	Cauliflower	Once or twice a week	Peas	Less than once a week	Sweet potato					Once a day	Strawberries	Once or twice a week	Watermelon	Once or twice a week	Pear	Once or twice a week	Nectarine							Yes	No	Yes	Yes	Yes	No	No	No	No	Yes
121	84.64.17.59	Yes, she/he is still being breastfed	6		Yes (please specify brand and name)	Actimel	OR months old:		5 and a half months	Baby was interested in the food she/he saw around		Less than once a week	Carrot													Once a day	Apple	3 or more times a week	Banana	3 or more times a week	Melon	3 or more times a week	Strawberry	Less than once a week	Raspberry					No	No		No	No	No	No	No	No	No
122	81.109.124.103	Yes, she/he is still being breastfed	10		Yes (please specify brand and name)	Hipp	OR months old:		4.5	Baby was interested in the food she/he saw around		Once or twice a week	squash	Once or twice a week	sweet potato	Once or twice a week	broccoli	Once or twice a week	carrot	Once or twice a week	zucchini	Once or twice a week	spinach	Once or twice a week	peas	Once or twice a week	apple	Once or twice a week	pear	Once or twice a week	banana	Once or twice a week	avocado							No	No	No	No	No	No	No	No	No	No
123	90.249.176.167	No, she/he was never breastfed			No		OR months old:		6	I followed the NHS recommendation on 6 months																Once or twice a week	Banana	Once or twice a week	Melon	3 or more times a week	Apple	Less than once a week	Pear	3 or more times a week	Strawberries					No	Yes	Yes	Yes	Yes	No	No	No	No	Yes
124	82.15.56.219	Yes, she/he is still being breastfed	6		No		OR months old:		5.5 months	Baby was developed enough to start having solids		More than once a day	Broccoli, carrots, corn, sweet potatoes,	Once or twice a week	Avocadi											3 or more times a week	Peach	Once or twice a week	Banana	Once or twice a week	Watermelon	Once or twice a week	Mango	Once or twice a week	Orange					Yes	Yes	Yes	Yes	Yes				Yes	Yes
125	95.148.41.93	Yes, she/he was breastfed but now stopped		5kg	Yes (please specify brand and name)	Aptamil profutura 2	OR months old:		5.5	Baby was interested in the food she/he saw around		Once a day	carrots	Less than once a week	brocolli	Once or twice a week	spinach	Once a day	butternut squash	Less than once a week	beans	Less than once a week	leek	Less than once a week	watercress	Once a day	banana	Once or twice a week	pear	Once or twice a week	raspberries	Once or twice a week	strawberries	Less than once a week	oranjes	Less than once a week	peaches	Less than once a week	apricots	Yes	No	No	No	No	No	No	No	No	No
126	78.148.137.76	Yes, she/he is still being breastfed	2		No		OR months old:		6 months	I followed the NHS recommendation on 6 months		3 or more times a week	Sweetcorn	3 or more times a week	Carrots	3 or more times a week	Mushroom	Once a day	Tomato	Once a day	Cucumber	3 or more times a week	Onion	Once or twice a week	Peas	Once a day	Raspberries	Once a day	Strawberry	Once a day	Blueberries	Less than once a week	Mango	Once or twice a week	Melon	Once a day	Banana	Once or twice a week	Satsuma	Yes	Yes	Yes	Yes	Yes	No	No	Yes	Yes	Yes
127	82.6.48.174	Yes, she/he is still being breastfed	7		No		OR months old:		6	Baby was developed enough to start having solids		3 or more times a week	Carrot	Once or twice a week	Pepper	Once or twice a week	Courgette	Once or twice a week	Sweet potato	Once or twice a week	Aubergine	Once or twice a week	Sweetcorn	Once or twice a week	Peas	3 or more times a week	Banana	3 or more times a week	Strawberry	Once or twice a week	Apple	Once or twice a week	Pear	Less than once a week	Kiwi	Less than once a week	Cherry	Less than once a week	Melon						No	No
128	51.6.215.48	Yes, she/he is still being breastfed	2019-08-06		No		OR months old:		6	I followed the NHS recommendation on 6 months		Once or twice a week	Broccoli	Once or twice a week	Cauliflower	Less than once a week	Avocado	Less than once a week	Asparagus	Once or twice a week	Aubergine	Once or twice a week	Courgette	Once or twice a week	Carrot	Once or twice a week	Strawberry	Once or twice a week	Apple	Once or twice a week	Grapes	Less than once a week	Watermelon	Once or twice a week	Orange	Once or twice a week	Raspberry	Once or twice a week	Banana						No	No	No
129	86.0.81.221	Yes, she/he was breastfed but now stopped		6 weeks old	Yes (please specify brand and name)	Hungry baby cow and gate	OR months old:		3	She/he was a big baby and I felt she/he needed something more than milk		3 or more times a week	Sweet potato	Once or twice a week	Peas	Once or twice a week	Carrots	Once or twice a week	Broccoli							Once or twice a week	Banana	Once or twice a week	Strawberry	Once or twice a week	Melon	Less than once a week	Kiwi							Yes	Yes	Yes	Yes	Yes	No	No	No	No	Yes
130	174.116.12.147	Yes, she/he is still being breastfed	8		No		OR months old:		6	I followed the NHS recommendation on 6 months		Less than once a week	Broccoli	Less than once a week	Carrot	Once or twice a week	Avocado	Once or twice a week	Onion	Once or twice a week	Pepper	Less than once a week	Spinach	Once or twice a week	Cauliflower	Once a day	Strawberries	Once a day	Tomato	Once a day	Banana	Less than once a week	Watermelon	Once or twice a week	Blueberry					Yes	Yes	Yes	Yes	Yes	No	No	Yes	Yes	Yes
131	86.151.8.53	Yes, she/he is still being breastfed	5		No		OR months old:		6	I followed the NHS recommendation on 6 months		3 or more times a week	Sweet potato, carrot, broccoli, aubergine, courgette													3 or more times a week	Kiwi, banana, strawberries, pear													Yes	Yes	Yes	Yes	Yes	No	No	No	Yes	Yes
132	213.31.20.255	Yes, she/he is still being breastfed	4		No		OR months old:		6	Baby was developed enough to start having solids		3 or more times a week	Carrots	3 or more times a week	Peas	3 or more times a week	Sweetcorn	3 or more times a week	Sweet potato	Once a day	Cucumber	Once or twice a week	Tomatos			More than once a day	Strawberries	More than once a day	Blueberries	More than once a day	Raspberries	Once a day	Apple	Once a day	Banana	Once or twice a week	Orange			Yes	Yes	Yes	Yes	Yes	No	No	No	Yes	Yes
133	90.193.67.114	Yes, she/he is still being breastfed	6		No		OR months old:		6,5 months	Baby was developed enough to start having solids		3 or more times a week	Carrots	Once or twice a week	Spinach	Once or twice a week	Zucchini	Less than once a week	Tomato	Once or twice a week	Broccoli	Once or twice a week	Couwliflower		Butternut squash	3 or more times a week	Apple	3 or more times a week	Strawberries	Less than once a week	Pear	Once or twice a week	Orange	Once a day	Banana	Once or twice a week	Berries	Less than once a week	Watermelon	Yes	Yes	Yes	Yes	Yes	No			No	No
134	51.6.119.59	Yes, she/he is still being breastfed	5		No		OR months old:		5 and a half	Baby was developed enough to start having solids		3 or more times a week	Broccoli	Once or twice a week	Peas	3 or more times a week	Sweetcorn	Once or twice a week	Edamame	Once or twice a week	Mushrooms	Once or twice a week	Peppers	Less than once a week	Courgette	3 or more times a week	Banana	3 or more times a week	Raspberries	Once or twice a week	Strawberries	Less than once a week	Blackberries	Less than once a week	Pear	Less than once a week	Satsuma	Less than once a week	Grapes	Yes	Yes	Yes	Yes	Yes	No	No	Yes	Yes	Yes
135	46.218.58.220	Yes, she/he is still being breastfed	6		No		OR months old:		5	Baby was interested in the food she/he saw around		Once or twice a week	Cucumber	Less than once a week	Carrot	Once or twice a week	Avocados	3 or more times a week	Sweet potatoes							Once or twice a week	Apples	3 or more times a week	Strawberries	Once or twice a week	Satsuma	Once or twice a week	Banana	Less than once a week	Nectarine					No	No	No	No	No	No	No	No	No	No
136	92.9.160.158	Yes, she/he is still being breastfed	10		No		OR months old:		6	Baby was developed enough to start having solids			Broccoli	Once or twice a week	Parsnip	Once or twice a week	Peas		Cauliflower	Once or twice a week	Squash	Once or twice a week	Mushroom	Once or twice a week	Tomatoe	Once or twice a week	Banana	Once or twice a week	Raspberries	Once or twice a week	Blueberries	Once or twice a week	Mangoes	Less than once a week	Kiwi	Less than once a week	Peach	Less than once a week	Strawberries	Yes	Yes	Yes	Yes	No	No	No	No	No	Yes
137	81.110.183.22	Yes, she/he is still being breastfed	6		Yes (please specify brand and name)	Hipp	OR months old:		5.5	Baby was interested in the food she/he saw around		Once or twice a week	Courgette	Once or twice a week	Pepper	Once or twice a week	Broccoli	Once or twice a week	Carrots	Once or twice a week	Peas	3 or more times a week	Tomatoes	Once or twice a week	Spinach	Once or twice a week	Oranges	Once a day	Peaches	Once or twice a week	Nectarines	3 or more times a week	Avocado	3 or more times a week	Pears	Once a day	Apples	Once or twice a week	Kiwi	No	No	Yes	No	No	No	No	No	No	Yes
138	94.12.90.236	Yes, she/he is still being breastfed	5		No		OR months old:		6	I followed the NHS recommendation on 6 months		Once or twice a week	Broccoli	3 or more times a week	Carrot	3 or more times a week	Tomatoes	3 or more times a week	Sweetcorn	Once or twice a week	Green beans	Less than once a week	Cauliflower	3 or more times a week	Peas	Once a day	Strawberries	3 or more times a week	Apple	3 or more times a week	Banana	Less than once a week	Cherries	Less than once a week	Pineapple	Once or twice a week	Grapes	Less than once a week	Apricots	Yes	Yes	Yes	Yes	Yes	Yes	No	Yes	No	Yes
139	95.151.85.144	Yes, she/he is still being breastfed	5		No		OR months old:		6	I followed the NHS recommendation on 6 months		Once or twice a week	Sweet potato	Once or twice a week	Carrots	Once a day	Cucumber	Once or twice a week	Broccoli	Less than once a week	Green beans	Less than once a week	Peas	Less than once a week	Paranip	More than once a day	Strawberry	3 or more times a week	Melon	3 or more times a week	Watermelon	Once or twice a week	Apple	Once or twice a week	Grapes	Less than once a week	Blueberries	Once or twice a week	Nectarines	Yes	Yes	Yes	Yes	Yes	No	No	No	No	Yes
140	109.152.151.106	Yes, she/he was breastfed but now stopped		1month	Yes (please specify brand and name)	Aptamil Comfort	OR months old:		6 months	Baby was interested in the food she/he saw around		Once or twice a week	Carrots	Once or twice a week	Parsnips	Once or twice a week	Peas	Once or twice a week	Broccoli	Once or twice a week	Sweet potato	Once or twice a week	Leeks	Once or twice a week	Tomato	3 or more times a week	Strawberries	3 or more times a week	Raspberries	3 or more times a week	Banana	3 or more times a week	Peaches	3 or more times a week	Apricot	Once or twice a week	Apple	Once or twice a week	Pears	Yes	No	Yes	No	Yes	No	No	No	Yes	No
141	82.9.4.127	Yes, she/he was breastfed but now stopped		0	Yes (please specify brand and name)	Sma comfort	OR months old:		6	I followed the NHS recommendation on 6 months		Once or twice a week	Carrots	Once or twice a week	Peas	Once or twice a week	Beans									Once or twice a week	Satsuma	Once or twice a week	Apple												Yes	Yes	Yes	Yes	No	No	No	Yes	Yes
142	91.125.160.10	Yes, she/he was breastfed but now stopped		1	Yes (please specify brand and name)	Aptamil	OR months old:		5	Baby was hungry		Once a day		Once a day	Parsnip		Carrotts	Once a day	Broccoli		Pees					More than once a day					Everything									No	No	Yes	No	No	No	No	No	No
143	94.194.208.120	Yes, she/he is still being breastfed	7		No		OR months old:		6	I followed the NHS recommendation on 6 months		3 or more times a week	Sweet potato	3 or more times a week	Parsnip	3 or more times a week	Broccoli	3 or more times a week	Sweetcorn	3 or more times a week	Butternut squash	3 or more times a week	Carrot	3 or more times a week	Red pepper	Once a day	Pear	Once or twice a week	Banana	3 or more times a week	Raspberry	3 or more times a week	Apple	3 or more times a week	Strawberry	3 or more times a week	Cherry	3 or more times a week	Blueberry	Yes	No	Yes	No	No	No	No	No	No	Yes
144	94.4.111.88	Yes, she/he was breastfed but now stopped		2	Yes (please specify brand and name)	Cow & gate	OR months old:		4.5 months	She/he was a big baby and I felt she/he needed something more than milk																														No	No	No	No	No	No	No	No	No	No
145	109.154.179.125	No, she/he was never breastfed			Yes (please specify brand and name)		OR months old:		6	I followed the NHS recommendation on 6 months		3 or more times a week	Courgette	3 or more times a week	Brocoli	Once a day	Sweet potato	3 or more times a week	Peas	Once or twice a week	Tomato	Once or twice a week	Cauliflower	Once or twice a week	Sweetcorn	3 or more times a week	Peach	3 or more times a week	Strawberry	3 or more times a week	Raspberry	Once or twice a week	Tangerine	Once or twice a week	Melon	Once or twice a week	Blueberry	3 or more times a week	Banana						No	No
146	95.151.200.45	Yes, she/he is still being breastfed	6		No		OR months old:		6	I followed the NHS recommendation on 6 months		Once or twice a week	Carrots	3 or more times a week	Potato																									Yes	Yes	Yes	Yes	Yes	No	No	No	Yes	Yes
147	94.193.189.95	Yes, she/he was breastfed but now stopped		11	No		OR months old:		6	I followed the NHS recommendation on 6 months		Once or twice a week	Green beans	Less than once a week	Brocolli	Once or twice a week	Carrots	3 or more times a week	Cucumber	3 or more times a week	Tomato	Once or twice a week	Pepper	Once or twice a week	Spinach	Once or twice a week	Apple	3 or more times a week	Banana	Once a day	Satsuma	3 or more times a week	Grapes	Once or twice a week	Strawberries	Once or twice a week	Blueberries	Once or twice a week	Melon
148	2.223.107.20	Yes, she/he was breastfed but now stopped		2	Yes (please specify brand and name)		OR months old:		6	I followed the NHS recommendation on 6 months		3 or more times a week	carrots	Once or twice a week	brokily	Once or twice a week	collyflower	Once or twice a week	peppers	Once or twice a week	cucumber	Less than once a week	gerkins	Once or twice a week	swead	Once a day	banana	3 or more times a week	strawberrys	3 or more times a week	raspberrys	Once or twice a week	melon	Less than once a week	cherrys	Less than once a week	watermelon	Once or twice a week	avocado	Yes	Yes	Yes	No	Yes	No	No	No	Yes	No
149	81.101.227.132	Yes, she/he was breastfed but now stopped		2	No		OR months old:		6	I followed the NHS recommendation on 6 months		Once or twice a week	Sweetcorn	Once or twice a week	Tomato	Once or twice a week	Carrots	Once or twice a week	Spinach	Once or twice a week						3 or more times a week	Banana	Once or twice a week	Blueberries	3 or more times a week	Pear	Once or twice a week	Raspberries	Once or twice a week	Strawberries					Yes	Yes	Yes	Yes	Yes	No	No	Yes	Yes	No
150	90.252.98.139	No, she/he was never breastfed			Yes (please specify brand and name)	Cow and gate first stages	OR months old:		6	Baby was interested in the food she/he saw around		More than once a day	Peppers	Once a day	Broccoli	Once a day	Carrots	Once or twice a week	Sweetcorn	Once a day	Peas	Once a day	Cauliflour			3 or more times a week	Watermelon	Once a day	Peaches	Once a day	Strawberries	Once a day	Melon	Once or twice a week	Rasberries	Less than once a week	Blueberries	3 or more times a week	Mango	Yes					No	No	Yes	Yes	Yes
151	2.24.186.149	Yes, she/he was breastfed but now stopped		6	Yes (please specify brand and name)	HIPP organic 1st infant milk	OR months old:		6	I followed the NHS recommendation on 6 months		Once or twice a week	Carrot	3 or more times a week	Spinach	Once or twice a week	Aubergine	Once or twice a week	Kale	3 or more times a week	Brocoli	Once or twice a week	Asparagus	Once or twice a week	Butternut squash	3 or more times a week	Banana	Less than once a week	Kiwi	Once a day	Blueberries	3 or more times a week	Strawberries	3 or more times a week	Melon	Once or twice a week	Plum	Less than once a week	Rhubarb	Yes	Yes	Yes	Yes	Yes	No	No	Yes	No	Yes
152	194.207.86.141	Yes, she/he is still being breastfed	6		No		weeks old:	25	25	I followed the NHS recommendation on 6 months		Once or twice a week	Peas	Once or twice a week	Carrots	3 or more times a week	Tomato	3 or more times a week	Cucumber	Once or twice a week	Sweetcorn	3 or more times a week	Lettuce	Once or twice a week	Bell peppers	3 or more times a week	Apples	3 or more times a week	Grapes	3 or more times a week	Oranges	3 or more times a week	Banana	Once or twice a week	Blueberries	Once or twice a week	Raspberries	Once or twice a week	Nectarines	Yes	Yes	Yes	Yes	Yes	No	No	No	Yes	No
153	146.90.114.29	Yes, she/he was breastfed but now stopped		1	Yes (please specify brand and name)	Mamia aldi	OR months old:		6	Baby was developed enough to start having solids		Once or twice a week	Carrot	Once or twice a week	Courgette	Once or twice a week	peas	3 or more times a week	Sweet potato	3 or more times a week	Broccoli	Once or twice a week	Peppers	Once or twice a week	Cauliflower	3 or more times a week	Blueberries	3 or more times a week	Banana	Once or twice a week	Strawberries	3 or more times a week	Raspberries	Once or twice a week	Melon	Once or twice a week	Peach	3 or more times a week	Tomato	Yes	Yes	Yes	Yes	Yes	No	No	No	Yes	Yes
154	95.145.5.175	Yes, she/he is still being breastfed	2		No		OR months old:		6	I followed the NHS recommendation on 6 months		3 or more times a week	Broccoli	3 or more times a week	Carrots											Once a day	Raspberries	3 or more times a week	Strawberries	Less than once a week	Banana									No	No	Yes	Yes	No	No	No	No	Yes	No
155	82.132.212.91	Yes, she/he was breastfed but now stopped		14 months	No		OR months old:		6	I followed the NHS recommendation on 6 months		3 or more times a week	Sweet pot	3 or more times a week	Carrot	Once a day	Leek	3 or more times a week								Once a day	Banana	Once a day	Strawberry	Once a day	Grape	3 or more times a week	Orange
156	5.70.182.152	Yes, she/he is still being breastfed	10		No		OR months old:		6	I followed the NHS recommendation on 6 months		Once a day	He will eat any vegetables													More than once a day	He will eat any fruit he has it with every meal													Yes	Yes	Yes	Yes	Yes	No	No	Yes	Yes	Yes
157	79.65.40.160	Yes, she/he was breastfed but now stopped		13 months	No		OR months old:		6	I followed the NHS recommendation on 6 months		3 or more times a week	Sweetcorn		Sweet potato	Once or twice a week	Broccli									Once or twice a week	Strawberry	3 or more times a week	Apple	Once a day	Orange	Once or twice a week	Peach	Once or twice a week	Banana					Yes	Yes	Yes			No	No		Yes	Yes
158	92.234.138.17	Yes, she/he is still being breastfed	5		No		OR months old:		6	I followed the NHS recommendation on 6 months		Once or twice a week	Baby or sweetcorn	3 or more times a week	Onion	3 or more times a week	Peppers	3 or more times a week	Tomatoes	Once or twice a week	Sugar snap peas	Once or twice a week	Peas	3 or more times a week	Cucumber	3 or more times a week	Strawberry	Once a day	Banana	Once or twice a week	Grapes	Once or twice a week	Satsuma	Less than once a week	Mango	Once or twice a week	Watermelon	Less than once a week	Pear	Yes	Yes	Yes	Yes	Yes	No	No	Yes	Yes	Yes
159	90.248.149.123	No, she/he was never breastfed			Yes (please specify brand and name)	Hipp Organic First Infant Milk	OR months old:		6	I followed the NHS recommendation on 6 months		3 or more times a week	Peas	Once or twice a week	Broccoli	Once or twice a week	Carrots	Once or twice a week	Celery	Once or twice a week	Sweetcorn	3 or more times a week	Cucumber	3 or more times a week	Pepper	Once or twice a week	Pineapple	3 or more times a week	Apple											Yes	Yes	Yes	Yes	Yes	No	No	Yes	No	Yes
160	90.205.146.235	Yes, she/he was breastfed but now stopped		3	Yes (please specify brand and name)	Mammia	OR months old:		6	I followed the NHS recommendation on 6 months		Once or twice a week	Carrot	3 or more times a week	Peas	Once or twice a week	Sweetcorn	Once or twice a week	Broccoli	Less than once a week	Brussels sprouts	Less than once a week	Butternut squash	Less than once a week	Courgette	Once a day	Blueberries	Once or twice a week	Strawberries	Once or twice a week	Raspberries	3 or more times a week	Banana	Less than once a week	Apple	3 or more times a week	Grapes	Less than once a week	Kiwi	Yes	Yes	Yes	Yes	Yes	No	No	No	Yes	Yes
161	213.205.242.231	Yes, she/he is still being breastfed	5		No		OR months old:		6	I followed the NHS recommendation on 6 months		3 or more times a week	Broccoli	3 or more times a week	Carrots	3 or more times a week	Cauliflower	Once or twice a week	Sweetcorn	Once or twice a week	Peas	Once or twice a week	Onion	Less than once a week	Mushroom	3 or more times a week	Raspberries	3 or more times a week	Pears	3 or more times a week	Strawberry	Less than once a week	Apples	Once or twice a week	Raisins	Less than once a week	Peach			Yes	Yes	Yes	Yes	Yes	No	No	No	Yes	Yes
162	94.192.203.15	Yes, she/he is still being breastfed	10		No		OR months old:		6	I followed the NHS recommendation on 6 months		3 or more times a week	Carrot	3 or more times a week	Broccoli	3 or more times a week	Peas	Less than once a week	Asparagus	Less than once a week	Beetroot	3 or more times a week	Peppers			3 or more times a week	Banana	3 or more times a week	Apple	Less than once a week	Blueberries	Less than once a week	Strawberry s							Yes	Yes	Yes	Yes	Yes	No		No	No	Yes
163	82.19.115.45	Yes, she/he was breastfed but now stopped		2.5	No		OR months old:		6	I followed the NHS recommendation on 6 months		Once or twice a week	Pepper	Once or twice a week	Peas	Once or twice a week	Broccoli	Once or twice a week	Sweetcorn	3 or more times a week	Tomatoes	Once or twice a week	Courgette			Once a day	Raspberries	Once a day	Blueberries	Once a day	Banana	3 or more times a week	Strawberries	Once or twice a week	Satsumas	Once or twice a week	Peaches	Once or twice a week	Apricots
164	92.14.44.250	No, she/he was never breastfed			No		OR months old:		6	I followed the NHS recommendation on 6 months		3 or more times a week	Carrots	3 or more times a week	Broccoli	3 or more times a week	Sweetcorn	3 or more times a week	Peas	Once or twice a week	Onions	Once or twice a week	Peppers	Once or twice a week	Courgette	3 or more times a week	Blueberries	3 or more times a week	Banana	3 or more times a week	Strawberries	3 or more times a week	Raspberries	3 or more times a week	Blackberries	3 or more times a week	Satsuma	Once or twice a week	Melon	Yes	Yes	Yes	Yes	Yes	No	No	Yes	No	Yes
165	51.9.59.60	Yes, she/he is still being breastfed	4		No		OR months old:		6	I followed the NHS recommendation on 6 months		Once a day	Cucumber	3 or more times a week	Sweetcorn	Once or twice a week	Tomato									Once a day	Blueberries	Once a day	Strawberries	Once a day	Apple	Less than once a week	Melon	Less than once a week	Pear	Less than once a week	Peaches	Less than once a week	Orange	No	Yes	Yes	Yes	Yes	No	No	No	Yes	Yes
166	94.14.235.139	Yes, she/he was breastfed but now stopped		3 months	Yes (please specify brand and name)	Cow and gate	OR months old:		6 months	I followed the NHS recommendation on 6 months		More than once a day	Peppers, broccoli, spinach, tomatoes, mushrooms, corn on the cob, peas	Once or twice a week		Once or twice a week		Once or twice a week		Once or twice a week		Once or twice a week		Once or twice a week		Once or twice a week	Raspberries, strawberries, blueberries, orange, grapes, peach, apricot, melon, mango, pineapple l	Once or twice a week		Once or twice a week		Once or twice a week		Once or twice a week		Once or twice a week		Once or twice a week		Yes	Yes	Yes	Yes	Yes	No	No	Yes	Yes	Yes
167	82.45.72.153	No, she/he was never breastfed			Yes (please specify brand and name)	Cow and Gate	OR months old:		6	I followed the NHS recommendation on 6 months		3 or more times a week	Broccoli	3 or more times a week	Cauliflower	3 or more times a week	Carrot	3 or more times a week	Peas	3 or more times a week	Sweetcorn	3 or more times a week	Cucumber	3 or more times a week	Peppers	Once or twice a week	Mango	Once or twice a week	Pineapple	Once a day	Blueberries	Once or twice a week	Satsuma	3 or more times a week	Grapes	3 or more times a week	Banana	3 or more times a week	Strawberries						No	No	No
168	92.3.198.238	Yes, she/he is still being breastfed	8		No		weeks old:	26	26	I followed the NHS recommendation on 6 months		3 or more times a week	Green beans	3 or more times a week	Brocoli	Once or twice a week	Peas	Once or twice a week	Carrots	3 or more times a week	Peppers	Once or twice a week	Courgette	Once or twice a week	Okra	3 or more times a week	Strawberries	3 or more times a week	Blueberries	Once or twice a week	Banana	3 or more times a week	Orange	3 or more times a week	Raspberries	Once or twice a week	Mango	Once or twice a week	Pear	No					No	No
169	86.190.84.140	Yes, she/he is still being breastfed	6		No		OR months old:		6	I followed the NHS recommendation on 6 months		3 or more times a week	Broccoli	3 or more times a week	Carrots	Once or twice a week	Cauliflower	Once or twice a week	Courgette	Once or twice a week	Spinach	3 or more times a week	Pumpkin	3 or more times a week	Leeks	Once a day	Nectarines	3 or more times a week	Plum	3 or more times a week	Banana	Once or twice a week	Strawberries	Less than once a week	Pear	Less than once a week	Apple	Once or twice a week	Blueberry	Yes	Yes	Yes	Yes	Yes	Yes	No	Yes	Yes	Yes
170	86.151.157.41	Yes, she/he is still being breastfed	3		No		OR months old:		6	I followed the NHS recommendation on 6 months			Broccoli, baby corn, peas, runner beans, spinach, peppers,, butternut squash, cucumber, lots more			More than once a day		More than once a day								3 or more times a week	Strawberries	3 or more times a week	Banana	3 or more times a week	Mango	3 or more times a week	Pineapple	3 or more times a week	Grapes		Pears	3 or more times a week	Raspberries	Yes	Yes	Yes	Yes	Yes		No	No	Yes	Yes
171	31.48.67.129	Yes, she/he is still being breastfed	6		No		OR months old:		6	I followed the NHS recommendation on 6 months		Once or twice a week	Spinach	Once or twice a week	Cucumber	3 or more times a week	Carrots	Once or twice a week	Pepper	Once or twice a week	Courgette	Less than once a week	Sweet potato	Once or twice a week	Broccoli	Once or twice a week	Cherries	Once or twice a week	Raspberries	3 or more times a week	Strawberries	3 or more times a week	Blueberries	3 or more times a week	Grapes	Once or twice a week	Satsuma	Once or twice a week	Banana	Yes	Yes	Yes	Yes	Yes	No	No	Yes	No	Yes
172	81.99.209.187	Yes, she/he is still being breastfed	5		No		OR months old:		6	I followed the NHS recommendation on 6 months		3 or more times a week	broccoli	Less than once a week	Babycorn	Once or twice a week	Carrots	Less than once a week	Asparagus							Once a day	Banana	Once or twice a week	Strawberries	3 or more times a week	Raspberries	3 or more times a week	Apples	Less than once a week	Mango	Less than once a week	Melon			No	Yes	Yes	Yes	Yes	No	No	Yes	No	Yes
173	89.240.247.233	Yes, she/he is still being breastfed	7		No		OR months old:		6	I followed the NHS recommendation on 6 months		Once a day	Tomato	Once or twice a week	Cucumber	3 or more times a week	Spinach	3 or more times a week	Broccoli	Once or twice a week	Carrots	Less than once a week	Butternut squash	3 or more times a week	Sweetcorn	Once a day	Pears	Once a day	Oranges	Once a day	Strawberries	3 or more times a week	Kiwi	3 or more times a week	Melon	3 or more times a week	Banana	Once or twice a week	Cherries	Yes	Yes	Yes	Yes	Yes	No	No	Yes	No	Yes
174	212.139.195.72	Yes, she/he is still being breastfed	7		No		OR months old:		6	I followed the NHS recommendation on 6 months		3 or more times a week	Cucumber	3 or more times a week	Carrot	Once or twice a week	Avocado	Once or twice a week	Broccoli	Once or twice a week	Beans	Once or twice a week	Peas	Once or twice a week	Sweetcorn	Once or twice a week	Melon	3 or more times a week	Mango	Once or twice a week	Apple	3 or more times a week	Strawberries							No	Yes	Yes	No	Yes	No	No	No	No	Yes
175	90.220.194.159	No, she/he was never breastfed			No		OR months old:		5 and a half	Baby was developed enough to start having solids		3 or more times a week	Peas	Less than once a week	Cauliflower	Once or twice a week	Broccoli	3 or more times a week	Carrots	Less than once a week	Swede	Once or twice a week	Sweetcorn	Less than once a week	Cabbage	Once a day	Raspberry	Once a day	Banana	Once or twice a week	Blueberries	Less than once a week	Kiwi BlackBerry papaya	Less than once a week	Melon grapes avacado	Once or twice a week	Strawberry	Once or twice a week	Apple mango pineapple	Yes	Yes	Yes	Yes	Yes	No	No	Yes	No	No
176	86.10.11.125	Yes, she/he is still being breastfed	3		No		OR months old:		5.5 months	Baby was developed enough to start having solids		3 or more times a week	Peas	Once or twice a week	Corn on the cob	Once or twice a week	Broccoli	Once or twice a week	Carrots	Once or twice a week	Cauliflower	Once or twice a week	Peppers	Less than once a week	Butternut squash	3 or more times a week	Blueberries	Once or twice a week	Bananas	3 or more times a week	Pear	Once or twice a week	Strawberries	3 or more times a week	Tangerines	Once or twice a week	Melon	Less than once a week	Watermelon	Yes	Yes	Yes	Yes	Yes	Yes	No	Yes	Yes	Yes
177	2.222.187.187	Yes, she/he is still being breastfed	2014-07-01		Yes (please specify brand and name)	Aptamil	OR months old:		6 months	I followed the NHS recommendation on 6 months		3 or more times a week	Broccoli	3 or more times a week	Carrot	3 or more times a week	Pepper	3 or more times a week	Cucumber	Once or twice a week	Spring Onions	Once or twice a week	Parsnips	Less than once a week	Courgette	Once a day	Blueberries	3 or more times a week	Strawberries	3 or more times a week	Banana	Once or twice a week	Peach	Once or twice a week	Kewi	Less than once a week	Blackberries	Once or twice a week	Raspberry	Yes	Yes	Yes	Yes	Yes	No	No	Yes	No	Yes
178	86.134.245.217	Yes, she/he is still being breastfed	10		No		OR months old:		6	I followed the NHS recommendation on 6 months		3 or more times a week	Carrots	Once or twice a week	Peas	Once or twice a week	Pepper	3 or more times a week	Sweet potato	3 or more times a week	Cucumber	Less than once a week	Brocolli	Less than once a week	Cauliflower	3 or more times a week	Banana	3 or more times a week	Apple	Less than once a week	Pear	Once or twice a week	Grapes	Once or twice a week	Melon	Less than once a week	Mango	Less than once a week	Pineapple	No					No	No	No
179	86.155.83.167	No, she/he was never breastfed			Yes (please specify brand and name)	Sma	OR months old:		6	I followed the NHS recommendation on 6 months		Once or twice a week	Carrot	3 or more times a week	Avocado											Once or twice a week	Strawberries	Once or twice a week	Watermelon	Once or twice a week	Grapes													No	No	No	No	No	No
180	90.220.148.111	Yes, she/he is still being breastfed	3		No		weeks old:	26	26	I followed the NHS recommendation on 6 months		3 or more times a week	Carrots	3 or more times a week	Brocolli	Once or twice a week	Cucumber	Once or twice a week	Tomatoes	Once or twice a week	Avocado	Less than once a week	Green beans	Once or twice a week	Peas	Once or twice a week	Strawberries	3 or more times a week	Blueberries	Once a day	Blackberries	Once a day	Bananas	Once or twice a week	Mango	Less than once a week	Orange	Less than once a week	Apple	Yes	Yes	Yes	Yes	Yes	No	No	Yes	Yes	Yes
181	90.216.194.116	No, she/he was never breastfed			No		OR months old:		6	Baby was developed enough to start having solids		3 or more times a week	Peppers	3 or more times a week	Carrots	3 or more times a week	Green beans	3 or more times a week	Corn							3 or more times a week	Apple	Once a day	Banana	Once or twice a week	Strawberry	Less than once a week	Melon							Yes	Yes	Yes	Yes	Yes	Yes		Yes	Yes	Yes
182	147.147.166.12	Yes, she/he is still being breastfed	7		No		OR months old:		6	I followed the NHS recommendation on 6 months		3 or more times a week	Cucumber	3 or more times a week	Tomatoes	Once or twice a week	Carrot	Once or twice a week	Peppers	Once or twice a week	Sweet potato	Once or twice a week	Celery	3 or more times a week	Onions	Once or twice a week	Melon	Once a day	Berries	3 or more times a week	Banana	Once or twice a week	Apple	Once or twice a week	Orange	3 or more times a week	Peach	Once or twice a week	Pear	Yes	Yes	Yes	No	No	No	No	No	Yes	Yes
183	90.202.209.9	Yes, she/he was breastfed but now stopped		6	Yes (please specify brand and name)	Cow and gate	OR months old:		6	I followed the NHS recommendation on 6 months		3 or more times a week	Broccoli	Once or twice a week	Carrots	Once or twice a week	Peas	Less than once a week	Parsnips	Less than once a week	Pepper	Once or twice a week	Sweetcorn	Less than once a week	Beetroot	3 or more times a week	Strawberries	Less than once a week	Peaches	Less than once a week	Melon	3 or more times a week	Blueberries	Less than once a week	Apples	Once or twice a week	Bananna	Less than once a week	Satsuma						No	No	No
184	188.29.165.106	No, she/he was never breastfed			Yes (please specify brand and name)	Cow and gate first stage	OR months old:		6 months	I followed the NHS recommendation on 6 months		Once or twice a week	Carrot	Once or twice a week	Cucumber	3 or more times a week	Tomato	Once or twice a week	Peppers							3 or more times a week	Strawberries	3 or more times a week	Banana	Less than once a week	Apple									Yes	Yes	Yes	Yes	Yes	No	No	Yes	Yes	Yes
185	90.204.176.89	Yes, she/he was breastfed but now stopped		10	No		OR months old:		6	I followed the NHS recommendation on 6 months		3 or more times a week	Brocoli	Once or twice a week	Carrots	3 or more times a week	Sweetcorn	Less than once a week	Parsnips	Once or twice a week	Green beans	Less than once a week	Sweet potato	Once or twice a week	Peas	3 or more times a week	Banana	Once or twice a week	Apple	Once or twice a week	Grapes	Once or twice a week	Strawberries	Once or twice a week	Blueberries	Once or twice a week	Orange	Once or twice a week	Pineapple	Yes	Yes	Yes	Yes	Yes	No	No	Yes	Yes	Yes
186	88.106.27.233	Yes, she/he is still being breastfed	4		No		OR months old:		6	I followed the NHS recommendation on 6 months		3 or more times a week	Cucumber	Once or twice a week	Pepper	Once or twice a week	Peas	Once or twice a week	Courgette	Less than once a week	Aubergine	Less than once a week	Sweetcorn	Less than once a week	Carrot	Once or twice a week	Mango	Once a day	Blueberries	Once a day	Strawberries	Once or twice a week	Raspberries	Once a day	Watermelon	Once a day	Melon	Less than once a week	Banana	Yes	Yes	Yes	Yes	Yes	No	No	Yes	Yes	Yes
187	90.213.71.147	No, she/he was never breastfed			No		OR months old:		6 months	I followed the NHS recommendation on 6 months		Once or twice a week	Carrots	Once or twice a week	Onions	Once or twice a week	Pepper									Once or twice a week	Banana	Once or twice a week	Apple	Less than once a week	Pineapple									Yes	Yes	Yes	Yes	Yes	No	No	No	Yes	Yes
188	51.9.247.214	Yes, she/he was breastfed but now stopped		2	No		OR months old:		6	I followed the NHS recommendation on 6 months		Once or twice a week	Spinach	Once or twice a week	Courgette	Once or twice a week	Mushroom	Less than once a week	Carrots	3 or more times a week	Broccoli	Once or twice a week	Cauliflower			Once a day	Bananas	Once or twice a week	Raspberry	Once or twice a week	Strawberry									Yes	Yes	Yes	Yes	Yes	No	No	Yes	Yes	Yes
189	5.66.13.157	Yes, she/he was breastfed but now stopped		4	Yes (please specify brand and name)	Aptamil	OR months old:		6 months	I followed the NHS recommendation on 6 months		3 or more times a week	Cucumber, peas, brÃ³coli	Once or twice a week	Asparagus, baby corn, avocado	3 or more times a week	Mushrooms, carrots, sweetcorn	3 or more times a week	Tomatoes, onions and garlic (in sauce)	Once or twice a week	Sweet potato, parsnips	Once or twice a week				3 or more times a week	Melon, banana, strawberries	Once or twice a week	Pear, apple, raspberries	Less than once a week	Kiwi, grapes, peaches														No			No
190	151.228.247.200	No, she/he was never breastfed			Yes (please specify brand and name)	Hipp Organic	OR months old:		6months	Baby was developed enough to start having solids		Once a day	Tomatoes	Once a day	Cucumber	Once a day	Salad	Once a day	Bell pepper	Once a day	Carrots	More than once a day	Green onions			More than once a day	Strawberry	More than once a day	Raspberry	Once a day	Pear	Once a day	Kiwi	Once a day	Pineapple	3 or more times a week	Sour cherry	Once a day	Bananas	Yes	Yes	Yes	Yes	Yes	Yes	No	No	Yes	Yes
191	109.157.125.78	Yes, she/he was breastfed but now stopped		2	Yes (please specify brand and name)	Hipp Organic	OR months old:		6	I followed the NHS recommendation on 6 months		Once or twice a week	Broccoli	Less than once a week	Cauliflower	Once or twice a week	Carrots	Once or twice a week	Butternut squash	Once or twice a week	Peppers	Less than once a week	Red cabbage	Less than once a week	Swede	Once a day	Strawberries	Once a day	Raspberry	3 or more times a week	Blueberries	3 or more times a week	Bananas	Once or twice a week	Kiwi	Less than once a week	Apricot	Less than once a week	Nectarines						No	No		No
192	94.3.109.252	No, she/he was never breastfed			No		OR months old:		6 months	I followed the NHS recommendation on 6 months		Once or twice a week	Mushrooms	Once or twice a week	Peppers	Once or twice a week	Broccoli	Once or twice a week	Cucumber	Once or twice a week	Tomatoes	Once or twice a week	Cabbage	Once or twice a week	Onion	Once or twice a week	Grapes	Once a day	Banana	3 or more times a week	Apple	Once or twice a week	Raspberries	Once or twice a week	Melon	Once or twice a week	Blueberries	Once or twice a week	Orange	No	Yes	Yes	Yes	Yes	No	No	Yes	Yes	Yes
193	79.76.76.233	No, she/he was never breastfed			Yes (please specify brand and name)	Cow and gate	OR months old:		6	I followed the NHS recommendation on 6 months		3 or more times a week	Brocoli	Once a day	Tomatoes	3 or more times a week	Carrots	Once or twice a week	Sweetcorn	3 or more times a week	Leeks	Once or twice a week	Cabbage	Once or twice a week	Coliflower	Once or twice a week	Nectarines	Once or twice a week	Plum			3 or more times a week	Bananas	3 or more times a week	Strawberries	Once or twice a week	Cherries			Yes			Yes	Yes	No	No	No	No	No
194	148.252.128.10	Yes, she/he was breastfed but now stopped		10months	No		OR months old:		6months	I followed the NHS recommendation on 6 months		Once or twice a week	Broccoli	Once or twice a week	Sweetcorn	Once or twice a week	Peas	3 or more times a week	Tomatoes	3 or more times a week	Avocado	Less than once a week	Butternut squash	Less than once a week	Cauliflower	Once a day	Banana	3 or more times a week	Grapes	Once or twice a week	Mango	3 or more times a week	Apple	3 or more times a week	Raisins	Less than once a week	Strawberries	Less than once a week	Melon	Yes	Yes	Yes	Yes	Yes	No	No	Yes	Yes	Yes
195	94.194.82.254	Yes, she/he is still being breastfed	8		No		weeks old:	25	25	Baby was developed enough to start having solids		Once or twice a week	Cucumber	3 or more times a week	Tomatoes	3 or more times a week	Broccoli	Once or twice a week	Carrots	Once or twice a week	Peas	Less than once a week	Asparagus	Less than once a week	Baked beans	3 or more times a week	Banana	3 or more times a week	Blueberries	3 or more times a week	Clementines	Less than once a week	Mango	Once or twice a week	Grapes	Less than once a week	Kiwi	Less than once a week	Pear	Yes	Yes	Yes	Yes	Yes	No	No	No	Yes	Yes
196	81.110.122.232	No, she/he was never breastfed			Yes (please specify brand and name)	Aptamil comfort	weeks old:	18	18	Baby was developed enough to start having solids		Once a day	Broccoli	Once or twice a week	Cauliflower	Once or twice a week	Carrots	Once or twice a week	Peas	Less than once a week	Sweetcorn					3 or more times a week	Banana	3 or more times a week	Apple	Once or twice a week	raspberry	Once or twice a week	Strawberry	Once or twice a week	Pear					Yes	Yes	Yes	Yes	No	No	No	No	No	Yes
197	82.132.234.32	Yes, she/he was breastfed but now stopped		3	Yes (please specify brand and name)	Hipp organic	OR months old:		6	I followed the NHS recommendation on 6 months		Once or twice a week	Broccoli	Once or twice a week	Cucumber	Once or twice a week	Green beans	Less than once a week	Butternut squash	Once or twice a week	Tomatoes	Once or twice a week	Peas	Less than once a week	Baby corn	Once or twice a week	Strawberry	Once or twice a week	Grapes	Once or twice a week	Banana	Once or twice a week	Apples	3 or more times a week	Avocado	Less than once a week	Oranges	Less than once a week	Watermelon	Yes	Yes	Yes	Yes	Yes	No	No	Yes	Yes	Yes
198	80.2.23.103	Yes, she/he is still being breastfed	6		No		OR months old:		6	I followed the NHS recommendation on 6 months		3 or more times a week	Carrots peas broccoli sweetcorn peppers cauliflower avocado	3 or more times a week												Once or twice a week	Strawberries	Once or twice a week	Grapes	Once or twice a week	Bananas	3 or more times a week	Apple	3 or more times a week	Pear	Once or twice a week	Blueberries	Once or twice a week	Raspberry	Yes	Yes	Yes	Yes	Yes	No	No	No	Yes	Yes
199	86.135.70.164	Yes, she/he was breastfed but now stopped		17	No		OR months old:		6 months	I followed the NHS recommendation on 6 months		Once a day	Cucumber	3 or more times a week	Carrot					Once a day	Sweet potato					Once a day	Strawberries	Once a day	Blueberries	Once or twice a week	Melon	Once or twice a week	Raspberries	3 or more times a week	Pear	Once a day	Banana	3 or more times a week	Peach	Yes	Yes	Yes	Yes	Yes	No	No	No	Yes	Yes
200	95.144.168.108	Yes, she/he was breastfed but now stopped		6	Yes (please specify brand and name)	Any	OR months old:		6	I followed the NHS recommendation on 6 months		3 or more times a week	Sweetcorn	3 or more times a week	Peas	3 or more times a week	Courgette	3 or more times a week	Asparagus	3 or more times a week	Carrot	3 or more times a week	Peppers	3 or more times a week	Onion	3 or more times a week	Strawberries	Once a day	Grapes	Once a day	Banana	3 or more times a week	Apple	Once or twice a week	Orange	3 or more times a week	Blueberries			Yes	Yes	Yes	Yes	Yes				Yes	Yes
201	94.5.50.194	No, she/he was never breastfed			Yes (please specify brand and name)	Cow and gate	OR months old:		5.5	Baby was developed enough to start having solids			Sweetcorn, peas, carrots, broccoli, cauliflower, swede, peppers,													Once a day	Apples, grapes, banana, melon, pineapple,peach													Yes	Yes	Yes	Yes	Yes				Yes	Yes
202	109.152.242.111	Yes, she/he was breastfed but now stopped		6	Yes (please specify brand and name)	Aldi mamia	OR months old:		6	I followed the NHS recommendation on 6 months		Once or twice a week	Sweet potato	Once or twice a week	Carrot	Once or twice a week	Brocolli	Once or twice a week	Sweet corn	Once or twice a week	Peas					Once or twice a week	Banana	Once or twice a week	Mango	Less than once a week	Pineapple	Once or twice a week	Strawberries	Less than once a week	Pears	Once or twice a week	Plums			Yes	Yes	No	Yes	Yes	No	No	No	No	Yes
203	78.149.55.209	Yes, she/he was breastfed but now stopped		1	Yes (please specify brand and name)	Mamia stage 1	OR months old:		5.5	I followed the NHS recommendation on 6 months		3 or more times a week	Carrots	3 or more times a week	Broccoli	3 or more times a week	Peas	3 or more times a week	Sweetcorn							3 or more times a week	Apple	3 or more times a week	Strawberries	3 or more times a week	Banana	3 or more times a week	Mango	3 or more times a week	Melon	Once or twice a week	Peach	Less than once a week	Pear						No	No	No	No
204	90.198.244.20	Yes, she/he was breastfed but now stopped		6	No		OR months old:		6 months	I followed the NHS recommendation on 6 months		3 or more times a week	Broccoli	Once or twice a week	Corn	Once or twice a week	Carrot	Once or twice a week	Green beans	Less than once a week	Asparagus	Less than once a week	Swede	Once or twice a week	Sweet potato	Once a day	Oranges	Once a day	Apple	Once a day	Banana	Once or twice a week	Raspberries	Once or twice a week	Strawberries	Less than once a week	Melon	Less than once a week	Mango	Yes	Yes	Yes	Yes	Yes	No	No	Yes	Yes	Yes
205	90.202.242.31	Yes, she/he was breastfed but now stopped		10	No		OR months old:		5	Baby was interested in the food she/he saw around		Once a day	Cucumber	Once or twice a week	Carrot	Once or twice a week	Peppers	3 or more times a week	Broccoli	Once or twice a week	Cauliflower	Less than once a week	Tomatoes	3 or more times a week	Peas	3 or more times a week	Strawberries	3 or more times a week	Blueberries	Once or twice a week	Apple	Once or twice a week	Pear	3 or more times a week	Raspberries	3 or more times a week	Oranges	Once or twice a week	Kiwi	Yes	Yes	Yes	Yes	Yes	No	No	Yes	Yes	Yes
206	81.158.104.58	Yes, she/he is still being breastfed	5		No		weeks old:	22	22	Baby was developed enough to start having solids		Once or twice a week	Brocoli	Less than once a week	Sweet potato	Once or twice a week	Carrots									Once a day	Mashed banana													No	No	No	No	No	No	No	No	No	No
207	143.159.184.151	Yes, she/he was breastfed but now stopped		5	Yes (please specify brand and name)	Cow and gate stage 1	OR months old:		5.5	Baby was developed enough to start having solids		Once or twice a week	Aubergine	Once or twice a week	Courgette	Once or twice a week	Spinach	Once or twice a week	Carrot	Once or twice a week	Peas	Once or twice a week	Mushrooms	Once or twice a week	Butternut squash	3 or more times a week	Blueberries	Once or twice a week	Nectarine	Once or twice a week	Strawberries	3 or more times a week	Banana	Once or twice a week	Apple	Less than once a week	Blackberries	Once or twice a week	Avocado	Yes	Yes	Yes	Yes	Yes	No	No	Yes	Yes	Yes
208	151.227.108.158	Yes, she/he is still being breastfed	5		No		OR months old:		6	I followed the NHS recommendation on 6 months		3 or more times a week	Cucumber	3 or more times a week	Carrots	3 or more times a week	Broccoli	3 or more times a week	Avocado	3 or more times a week	Cauliflower	Once or twice a week	Asparagus	Once or twice a week	Green beans	3 or more times a week	Melon	Once a day	Orange	Once or twice a week	Apple	3 or more times a week	Banana	3 or more times a week	Kiwi	3 or more times a week	Strawberries	Once or twice a week	Raspberry	Yes	Yes	Yes	Yes	Yes	No	No	No	Yes	Yes
209	151.226.48.172	Yes, she/he is still being breastfed	2019-10-07		No		OR months old:		6	I followed the NHS recommendation on 6 months		3 or more times a week	Carrots	3 or more times a week	Green beans	Once or twice a week	Mushrooms	3 or more times a week	Baby corn	3 or more times a week	Cucumber	Once or twice a week	Tomato	Once or twice a week	Peppers	Once a day	Watermelon	3 or more times a week	Strawberries	Once or twice a week	Mango	Less than once a week	Banana	Less than once a week	Pineapple	Less than once a week	Apple								No	No	No	No	No
210	78.149.18.18	Yes, she/he is still being breastfed	6-12 (on demand)		No		OR months old:		6	I followed the NHS recommendation on 6 months		Once or twice a week	Carrots	Once or twice a week	Peas	Once or twice a week	Broccoli	Less than once a week	Mushrooms	Once or twice a week	Sweet potato	Less than once a week	Sweetcorn	3 or more times a week	Cucumber	Once or twice a week	Apple	Once a day	Banana	Once or twice a week	Melon	Once or twice a week	Strawberries	Less than once a week	Mango	Once or twice a week	Oranges	Less than once a week	Passion fruit	Yes	Yes	Yes	Yes	Yes	No	No	Yes	Yes	Yes
211	82.39.163.79	Yes, she/he is still being breastfed	9		No		OR months old:		6	Baby was developed enough to start having solids		Once or twice a week	Boiled carrot	Once or twice a week	Raw cucumber	Once or twice a week	Boiled broccoli	Once or twice a week	Sweet potato	Once or twice a week	Baby corn boiled	Less than once a week	Roasted pepper	3 or more times a week	Tomato cooked in a homemade sauce	Once or twice a week	Cooked apple	Less than once a week	Raw pear	Once or twice a week	Banana	Once a day	Strawberry							Yes	Yes	Yes	Yes	Yes	No	No	No	No	Yes
212	195.147.150.247	Yes, she/he is still being breastfed	2019-08-05		No		OR months old:		6	I followed the NHS recommendation on 6 months		Once or twice a week	Cucumber	Once or twice a week	Carrot	Once or twice a week	Potato/sweet potato	Once or twice a week	Green beans	Once or twice a week	Courgette	Once or twice a week	Mushroom	Once or twice a week	Onion	Once or twice a week	Melon	Once or twice a week	Apple	Once or twice a week	Banana	Once or twice a week	Orange	Once or twice a week	Grapes					Yes	Yes	Yes	Yes	Yes	Yes	Yes	Yes	Yes	Yes
213	81.141.51.62	Yes, she/he is still being breastfed	5		No		OR months old:		6	Baby was developed enough to start having solids		More than once a day	Sweetcorn, asparagus, green beans, carrots, peas													3 or more times a week	Sweetcorn	Once or twice a week	Peas	Once or twice a week	Carrots	Once or twice a week	Asparagus	Less than once a week	Green beans					Yes	Yes	Yes	Yes	Yes	No	No	Yes	Yes	Yes
214	90.252.154.48	Yes, she/he is still being breastfed	8+ (including night feeds)		No		OR months old:		6 months	Baby was interested in the food she/he saw around		3 or more times a week	Carrot	3 or more times a week	Cucumber	3 or more times a week	Peas	Once or twice a week	Spinach	3 or more times a week	Tomatoes	3 or more times a week	Pepper	Less than once a week	Courgette	3 or more times a week	Banana	Once a day	Strawberries	Once a day	Satsuma/orange	Once or twice a week	Blueberries	Once or twice a week	Peach	Less than once a week	Melon	Once or twice a week	Pear	Yes	Yes	Yes	Yes	Yes	No	No	Yes	Yes	Yes
215	92.237.199.225	Yes, she/he is still being breastfed	8		No		weeks old:	25	25	Baby was interested in the food she/he saw around		3 or more times a week	Tomatoes	3 or more times a week	Cucumber	3 or more times a week	Spinach	Less than once a week	Beetroot	Less than once a week	Cabbage	Once or twice a week	Carrots	Once or twice a week	Courgette	Once a day	Banana	3 or more times a week	Apple	Once or twice a week	Nectarine	3 or more times a week	Melon	Once or twice a week	Prunes	Once or twice a week	Apricots			Yes	Yes	Yes	Yes	Yes	No	No	No	Yes	Yes
216	85.211.39.226	Yes, she/he is still being breastfed	8		No		OR months old:		6	Baby was developed enough to start having solids		3 or more times a week	Cucumber	Once or twice a week	Sweet potato	Less than once a week	Red pepper	Once or twice a week	Carrots	Less than once a week	Broccoli	Once or twice a week	Lentils			Once or twice a week	Strawberries	Once or twice a week	Banana	Once or twice a week	Apple	Once or twice a week	Peaches	Once or twice a week	Nectarine	Once or twice a week	Pear			Yes	Yes	Yes	Yes	Yes	No	No	Yes	No	Yes
217	92.40.249.189	Yes, she/he was breastfed but now stopped		2	Yes (please specify brand and name)	Cow & Gate	OR months old:		6	I followed the NHS recommendation on 6 months		3 or more times a week	broccoli	Once or twice a week	cauliflower	Once or twice a week	carrot	Less than once a week	sprouts	Once or twice a week	parsnip	Once or twice a week	tomato	Less than once a week	courgette	Once or twice a week	banana	3 or more times a week	strawberry											Yes	Yes	No	Yes	Yes	No	No	No	Yes	Yes
218	92.19.244.93	No, she/he was never breastfed			Yes (please specify brand and name)	Cow & Gate	OR months old:		6	I followed the NHS recommendation on 6 months		Once a day	Peas	Once a day	carrots	3 or more times a week	Sweetcorn	Once a day	Brocolli	3 or more times a week	Cauliflower	3 or more times a week	Onions	Once or twice a week	Mushrooms	Once a day	strawberries	3 or more times a week	Banana	Once or twice a week	Blueberries	Once or twice a week	Melon	Once or twice a week	Raspberry	Once or twice a week	grapes	Once or twice a week	apricot						No	No	No
219	82.39.218.98	Yes, she/he is still being breastfed	10		No		weeks old:	23	23	Baby was interested in the food she/he saw around		3 or more times a week	Sweet potato	3 or more times a week	Carrot	3 or more times a week	Broccoli	3 or more times a week	Tomato	3 or more times a week	Cucumber	3 or more times a week	Spinach	3 or more times a week	Onion	Less than once a week	Melon	Once or twice a week	Peach	Once or twice a week	Mango	3 or more times a week	Banana	3 or more times a week	Apple	3 or more times a week	Plum	Less than once a week	Strawberry	Yes	No	No			No	No	No	No	No
220	109.155.76.125	Yes, she/he was breastfed but now stopped		1	Yes (please specify brand and name)	Cow and gate first infant formula	OR months old:		6 months	I followed the NHS recommendation on 6 months		Once or twice a week	Carrots	Less than once a week	Broccoli	Once a day	Onions	Once or twice a week	Peas	Less than once a week	Beans (black, pinto, baked)	Once a day	Peppers	Once or twice a week	Sweet potato	More than once a day		3 or more times a week	Banana	Once or twice a week	Apple	3 or more times a week	Oranges	Less than once a week	Mango	Once or twice a week	Pineapple	3 or more times a week	Berries	Yes	Yes	Yes	Yes	Yes	No	No	No	Yes	Yes
221	78.86.57.236	No, she/he was never breastfed			No		OR months old:		6	I followed the NHS recommendation on 6 months		Once a day	Cucumber	Once a day	Carrot	3 or more times a week	Brocoli	3 or more times a week	Peas	3 or more times a week	Swede	3 or more times a week	Cauliflower	3 or more times a week	Peppers	Once a day	Strawberries	3 or more times a week	Raspberries	3 or more times a week	Bannana	3 or more times a week	Apple	Once or twice a week	Watermelon	3 or more times a week	Grapes	Less than once a week	Plums	Yes	Yes	Yes	Yes	Yes	No	No	No	Yes	Yes
222	5.71.30.119	Yes, she/he was breastfed but now stopped		3	Yes (please specify brand and name)	Cow and Gate	OR months old:		6	I followed the NHS recommendation on 6 months			Carrots, broccoli, peas, sweet corn, tomatoes, baby corn, cauliflower, pepper, onion, swede, parsnip, courgette	More than once a day												Once or twice a week	Strawberries	Once or twice a week	Apples	Once or twice a week	Blueberries	Once or twice a week	Raspberries	Once or twice a week	Pear	Once or twice a week	Pineapple	Once or twice a week	Melon	Yes	Yes	Yes	Yes	Yes	No	No	Yes	Yes	Yes
223	213.31.64.78	Yes, she/he is still being breastfed	8		No		weeks old:	26	26	I followed the NHS recommendation on 6 months		Once or twice a week	Carrot	Once or twice a week	Broccoli	3 or more times a week	Onion	Once or twice a week	Mushroom	Less than once a week	Cauliflower	3 or more times a week	Cucumber			Once or twice a week	Strawberries	Once or twice a week	Banana											Yes	Yes	Yes	Yes	Yes	No	No	Yes	Yes	Yes
224	82.6.140.225	Yes, she/he is still being breastfed	6		No		OR months old:		5months 2weeks	Baby was developed enough to start having solids		Once or twice a week	Cucumber	Once or twice a week	Brocolli	Once or twice a week	Sweet potatoes	Once or twice a week	Green beans	Less than once a week	Butternut squash	Less than once a week	Cauliflower	Once or twice a week	Courgette	3 or more times a week	Banana	Less than once a week	Grapes	Once or twice a week	Pears	Once or twice a week	Melon	Once or twice a week	Blueberries	Once or twice a week	Nectarines	3 or more times a week	Tomatoes	Yes	Yes	Yes	No	Yes	No	No		No	Yes
225	213.205.194.229	Yes, she/he is still being breastfed	Twice		No		OR months old:		6	I followed the NHS recommendation on 6 months		3 or more times a week	Carrots	3 or more times a week	Broccoli	3 or more times a week	Peas	3 or more times a week	Courgette	3 or more times a week	Mushrooms	Less than once a week	Cauliflower	Less than once a week	Butternut squash	3 or more times a week	Blueberries	3 or more times a week	Raspberries	Once or twice a week	Blackberries	3 or more times a week	Strawberries	3 or more times a week	Apple	3 or more times a week	Satsumas	3 or more times a week	Banana	Yes	Yes	Yes	Yes	Yes	No	No	No	Yes	Yes
226	94.14.62.88	Yes, she/he is still being breastfed	1		No		OR months old:		6	Baby was developed enough to start having solids		Once or twice a week	Broccoli	Less than once a week	Asparagus	Less than once a week	Beans	Once or twice a week	Carrots	Less than once a week	Chicory	Once a day	Tomatoes	Less than once a week	Aubergine	More than once a day	Banana	More than once a day	Berries	Once or twice a week	Apples	Once or twice a week	Watermelon	Once or twice a week	Peaches	Less than once a week	Pomegranate	Once or twice a week	Grapes						No	No
227	146.200.243.206	Yes, she/he is still being breastfed	6		No		OR months old:		6	Baby was developed enough to start having solids		3 or more times a week	Broccoli	3 or more times a week	Carrots	3 or more times a week	Peas	3 or more times a week	Onion	3 or more times a week	Tomatoes	3 or more times a week	Cucumber			3 or more times a week	Strawberries	3 or more times a week	Raspberries	3 or more times a week	Banana									Yes	Yes	Yes	Yes	Yes	No	No	Yes	Yes	Yes
228	94.14.199.192	Yes, she/he is still being breastfed	9		No		weeks old:	26	26	Baby was developed enough to start having solids		Once or twice a week	Broccoli	Once or twice a week	Carrot	Once or twice a week	Sweet corn	Once or twice a week	Peas	Once or twice a week	Peppers	Once or twice a week	Cucumber	3 or more times a week	Tomato	3 or more times a week	Blackberries	3 or more times a week	Strawberries	Once or twice a week	Grapes	3 or more times a week	Blueberries	Once or twice a week	Raspberries	Once or twice a week	Apples	Less than once a week	Banana	No	No	No	Yes	Yes	No	No	No		Yes
229	92.9.238.143	No, she/he was never breastfed			No		OR months old:		6	I followed the NHS recommendation on 6 months		Once or twice a week	Broccoli	Once or twice a week	Peas	Once or twice a week	Sweet corn	Once or twice a week	Carrots	Once or twice a week	Tomatoes	Once or twice a week	Mushrooms	Once or twice a week	Peppers	Once or twice a week	Blueberries	Once or twice a week	Banana	Once or twice a week	Satsuma	Once or twice a week	Mango	Once or twice a week	Strawberry	Less than once a week	Apple	Once or twice a week	Raspberry	Yes	Yes	Yes	Yes	Yes	No	Yes	Yes	Yes	Yes
230	82.132.214.84	Yes, she/he was breastfed but now stopped		7 months	No		OR months old:		6 months	I followed the NHS recommendation on 6 months		Once a day	Broccoli	3 or more times a week	Carrots	3 or more times a week	Peas	3 or more times a week	Peppers	Once a day	Onions	Once a day	Sweetcorn	Once or twice a week	Butternut squash	Once a day	Banana	Once a day	Strawberries	Once a day	Blueberries	3 or more times a week	Kiwi	Once or twice a week	Orange	Once or twice a week	Melon	Once or twice a week	Apple	Yes	Yes	Yes	Yes	Yes	No	No	No	Yes	Yes
231	92.15.240.34	Yes, she/he is still being breastfed	2019-08-06		Yes (please specify brand and name)	Cow and gate	OR months old:		6	I followed the NHS recommendation on 6 months		Once a day	Clementine	Once a day	Banana	Once or twice a week	Softened apple	3 or more times a week	Apricot	3 or more times a week	Peach	3 or more times a week	Broccoli	3 or more times a week	Carrot	Less than once a week	Raspberry	Once or twice a week	Kale	3 or more times a week	Courgette	Less than once a week	Parsnip	3 or more times a week	Pear	Once or twice a week	Tomato			Yes	Yes	Yes	Yes	Yes	No	No	No	No	No
232	109.159.38.59	Yes, she/he is still being breastfed	4		No		OR months old:		6	I followed the NHS recommendation on 6 months		Once or twice a week	Carrots	Once or twice a week	Broccoli	Less than once a week	Peas	3 or more times a week	Cucumber	Less than once a week	Avocado	Less than once a week	Cauliflower	3 or more times a week	Tomato	3 or more times a week	Banana	Once or twice a week	Strawberry	Once or twice a week	Raspberry	Less than once a week	Melon	Less than once a week	Blueberries	Once or twice a week	Grapes	Less than once a week	Peach	Yes	Yes	Yes	Yes	Yes	No		Yes	Yes	Yes
233	109.150.149.35	Yes, she/he was breastfed but now stopped		3 months	No		OR months old:		5 months 1 week	She/he was a big baby and I felt she/he needed something more than milk		3 or more times a week	pea	Once or twice a week	carrots	Once or twice a week	broccoli									Once a day	banana	Once or twice a week	strawberry	More than once a day	blueberry	Once or twice a week	orange	Once or twice a week	mango	Once or twice a week	raspberries	Less than once a week	watermelon	Yes	Yes	Yes	Yes	Yes	No	No	Yes	Yes	Yes
234	94.3.187.217	Yes, she/he was breastfed but now stopped		5	Yes (please specify brand and name)	Aptamil	OR months old:		6	Baby was developed enough to start having solids		3 or more times a week	Peppers	3 or more times a week	Onions	Less than once a week	Sweet potato	Once or twice a week	Tomato	Once or twice a week	Mushroom					Once a day	Blueberries	Less than once a week	Peach	Once a day	Strawberries	Less than once a week	Kiwi	Once or twice a week	Banana	Once or twice a week	Pineapple	Once or twice a week	Raspberries	Yes	Yes	Yes	Yes	Yes				Yes	Yes
235	151.231.193.120	Yes, she/he was breastfed but now stopped		0	Yes (please specify brand and name)	Cow and gate	OR months old:		6	Baby was developed enough to start having solids		3 or more times a week	Broccoli	3 or more times a week	Cauliflower	3 or more times a week	Peas	3 or more times a week	Spinach	3 or more times a week	Onions	3 or more times a week	Carrots	3 or more times a week	Tomatoes	3 or more times a week	Strawberries	3 or more times a week	Blueberries	3 or more times a week	Raspberries	3 or more times a week	Blackberries	3 or more times a week	Raisins	3 or more times a week	Peach	3 or more times a week	Oranges	Yes	Yes	Yes	Yes	Yes	No	No	No	Yes	Yes
236	86.188.53.20	Yes, she/he is still being breastfed	4		No		OR months old:		6	I followed the NHS recommendation on 6 months		Once or twice a week	Carrot	3 or more times a week	Broccoli	3 or more times a week	Cauliflower	Once or twice a week	Peas	3 or more times a week	Sweetcorn	Once or twice a week	Cabbage	Less than once a week	Leeks	Once a day	Banana	3 or more times a week	Strawberry	3 or more times a week	Raspberry	3 or more times a week	Blueberry	Less than once a week	Mango	Less than once a week	Pineapple	3 or more times a week	Orange	Yes	Yes	Yes	Yes	Yes	No	No	No	Yes	Yes
237	82.132.243.161	Yes, she/he is still being breastfed	On demand		No		OR months old:		6.5 months	I followed the NHS recommendation on 6 months		3 or more times a week	Broccoli	3 or more times a week	Carrots	3 or more times a week	Sweetcorn	Once or twice a week	Green beans	Once or twice a week	Tomatoes	Less than once a week	Asparagus	3 or more times a week	Peas	Once or twice a week	Strawberries	Once or twice a week	Blueberries	3 or more times a week	Apples	Less than once a week	Bananas	Less than once a week	Grapes	Less than once a week	Raspberries			Yes	Yes	Yes	Yes	Yes	No	No	Yes	Yes	Yes
238	2.219.102.24	Yes, she/he was breastfed but now stopped		1	No		weeks old:	25	25	I followed the NHS recommendation on 6 months		3 or more times a week	Sweetcorn	3 or more times a week	Peas	Once or twice a week	Carrots	Once or twice a week	Peppers	Less than once a week	Broccoli					Once a day	Blueberries	Once a day	Raspberries	Once or twice a week	Blackberries	Once a day	Banana	Less than once a week	Melon	Less than once a week	Pineapple	Once or twice a week	Apple	Yes	Yes	Yes	Yes	Yes	Yes	No	Yes	Yes	Yes
239	86.170.184.227	Yes, she/he was breastfed but now stopped		11 months	No		OR months old:		6	Baby was developed enough to start having solids		More than once a day	Cucumber, tomatoes, pepper, celery, mushrooms, sweet potato, courgette													More than once a day	Strawberries, raspberries, banana, kiwi, orange, apple, melon													Yes	Yes	Yes	Yes	Yes	No	No	No	Yes	Yes
240	188.223.185.194	No, she/he was never breastfed			Yes (please specify brand and name)	Similac	OR months old:		6	I followed the NHS recommendation on 6 months		Once or twice a week	Carrots	Once or twice a week	Broccoli	Once or twice a week	Cucumber	Once or twice a week	Sweetcorn	Once or twice a week	Peas	Less than once a week	Cauliflower			3 or more times a week	Strawberry	Once a day	Banana	Once or twice a week	Apricot	Once or twice a week	Pear	Once or twice a week	Apple	Less than once a week	Kiwi	Less than once a week	Watermelon	Yes	Yes	Yes	Yes	Yes	No	No	No	Yes	Yes
241	90.192.36.97	Yes, she/he is still being breastfed	2019-10-08		No		OR months old:		6	I followed the NHS recommendation on 6 months		3 or more times a week	Cucumber	3 or more times a week	Carrots	Less than once a week	Celery	3 or more times a week	Tomatoes	Once or twice a week	Green beans	Once or twice a week	Peas	Once or twice a week	Sweet potato	3 or more times a week	Apples	3 or more times a week	Bananas	3 or more times a week	Plums	3 or more times a week	Peach	3 or more times a week	Melon	3 or more times a week	Nectarine	3 or more times a week	Pear	Yes	Yes	Yes	Yes	Yes	No	No	No	Yes	Yes
242	86.142.133.127	Yes, she/he was breastfed but now stopped		1	Yes (please specify brand and name)	HiPP organic	OR months old:		5.5	I was told that it was the time to (please specify by whom)	Due to reflux it was recommended by HV and GP	Once or twice a week	Broccoli	Less than once a week	Cauliflower	Once or twice a week	Peas	Less than once a week	Sweet potatoes							Once a day	Grapes	Once a day	Blueberries	More than once a day	Watermelon	3 or more times a week	Banana	3 or more times a week	Pears					Yes	Yes	Yes	Yes	No	No	No	No	Yes	Yes
243	82.18.52.91	Yes, she/he was breastfed but now stopped		14	No		OR months old:		6	Baby was developed enough to start having solids		3 or more times a week	Tomatoes		Broccoli	Less than once a week	Snap peas	Less than once a week	Corn	Once or twice a week	Onions	Once or twice a week	Carrots	Once or twice a week	Cucumber	More than once a day	Berries	Once a day	Banana	Less than once a week	Apple	Less than once a week	Pear	Once or twice a week	Melon	Once or twice a week	Grapes	Less than once a week	Oranges	Yes	Yes	Yes	Yes	Yes	Yes	Yes	Yes	Yes	Yes
244	81.152.126.197	No, she/he was never breastfed			No		OR months old:		6	Baby was developed enough to start having solids		Once or twice a week	mushrooms	3 or more times a week	Carrot	Once or twice a week	Sweetcorn	3 or more times a week	Peas	3 or more times a week	Broccoli	Once or twice a week	Swede	Once or twice a week	Asparagus	Once a day	Banana	Once or twice a week	Apple	3 or more times a week	Raspberries	Once or twice a week	Blueberries	3 or more times a week	Grapes	Once or twice a week	Strawberry	Once or twice a week	Orange	Yes	Yes	Yes	Yes	Yes	No	No	No	Yes	Yes
245	82.132.213.58	Yes, she/he is still being breastfed	5		No		OR months old:		6	I followed the NHS recommendation on 6 months		Once a day	Cucumber	Once a day	Tomato	3 or more times a week	Broccoli	3 or more times a week	Carrots	3 or more times a week	Pepper	Once or twice a week	Cauliflower	Once or twice a week	Peas	Once or twice a week	Banana	3 or more times a week	Grapes	3 or more times a week	Nectarines/peaches	Once or twice a week	Pear	Less than once a week	Apple	3 or more times a week	Blueberries	Once or twice a week	Avocado	Yes	Yes	Yes	Yes	Yes	No	No	Yes	Yes	Yes
246	82.30.3.242	Yes, she/he is still being breastfed	3		No		OR months old:		6	I followed the NHS recommendation on 6 months		Once or twice a week	Sweet potato													Once a day	Banana	3 or more times a week	Melon	Once a day	Pear	Once or twice a week	Apple							Yes	No	Yes	Yes	Yes	No	No	No	Yes	Yes
247	86.174.26.55	Yes, she/he is still being breastfed	6		No		OR months old:		6	I followed the NHS recommendation on 6 months		3 or more times a week	Sweet potato	Less than once a week	Corn	3 or more times a week	Carrots	Less than once a week	Broccoli	Less than once a week	Peas	Less than once a week	Cauliflower			3 or more times a week	Banana	3 or more times a week	Blueberries	Less than once a week	Apple	Less than once a week	Oranges	Less than once a week	Strawberry	3 or more times a week	Watermelon			Yes	Yes	No	Yes	No	No	No	No	No	Yes
248	82.32.213.222	Yes, she/he is still being breastfed	6		No		OR months old:		6	I followed the NHS recommendation on 6 months		3 or more times a week	Spinach	Once or twice a week	Tomatoes	Once or twice a week	Potatoes	Once or twice a week	Sweet potatoes	Less than once a week	Broccoli	Once or twice a week	Sweetcorn	3 or more times a week	Cucumber	3 or more times a week	Bananas	3 or more times a week	Melon	3 or more times a week	Pears	Once or twice a week	Apples	Once or twice a week	Peaches	Once or twice a week	Oranges	3 or more times a week	Berries	Yes	Yes	Yes	Yes	Yes	No	No	Yes	Yes	Yes
249	31.22.0.198	No, she/he was never breastfed			No		OR months old:		6	Baby couldn't sleep well		3 or more times a week	Broccoli	3 or more times a week	Cauliflower	3 or more times a week	Carrots	3 or more times a week	Green beans							3 or more times a week	Watermelon	Once a day	Banana	3 or more times a week	Grapes	Once or twice a week	Apple	Once or twice a week	Pear					No	Yes	Yes	Yes	No	No	No	No	No	Yes
250	79.66.66.240	No, she/he was never breastfed			No		OR months old:		6	I followed the NHS recommendation on 6 months		Once or twice a week	Carrot	Once or twice a week	Brocolli	3 or more times a week	Cucumber	Once or twice a week	Sweetcorn	Once a day	Onion	Once or twice a week	Peas	Less than once a week	Cauliflower	More than once a day	Banana	Once or twice a week	Blueberries	Once a day	Strawberry	Once a day	Nectarines	Once or twice a week	Raspberry	Less than once a week	Pineapple			Yes	Yes	Yes	Yes	Yes	Yes	Yes	Yes	Yes	Yes
251	94.14.235.24	Yes, she/he is still being breastfed	2		No		OR months old:		6	I followed the NHS recommendation on 6 months		Once or twice a week	Broccoli	Once or twice a week	Carrot	Less than once a week	Spinach	Less than once a week	Sweetcorn	Once or twice a week	Sweet potato	Once or twice a week	Peas	Less than once a week	Tomato	3 or more times a week	Banana	3 or more times a week	Satsuma	Less than once a week	Pear	Less than once a week	Peach							Yes	Yes	Yes	No	No	No	No	No	Yes	Yes
252	86.22.96.219	Yes, she/he was breastfed but now stopped		7	Yes (please specify brand and name)	Hipp organic	OR months old:		6	I followed the NHS recommendation on 6 months																														Yes	Yes		Yes	Yes	No	No		Yes	Yes
253	2.122.33.90	Yes, she/he is still being breastfed	Hugely variable, fed on demand, approx 8 maybe		No		OR months old:		6	Baby was developed enough to start having solids		Once or twice a week	Broccoli, tomato, cucumber, pepper, spring onion peas, sweetcorn, baby corn, courgette, aubergine,		He eats whatever we eat so I really canâ€™t list all the vegetables he eats as there are so many											More than once a day	Pears, apple, banana, peaches, oranges, grapes, blue berries, raspberries, strawberries, mango, papaya, kiwi, melon,		Again he eats so many itâ€™s impossible to list them all											Yes	Yes	Yes	Yes	Yes	Yes	No	Yes	Yes	Yes
254	86.12.72.89	Yes, she/he is still being breastfed	5		No		OR months old:		6	I followed the NHS recommendation on 6 months		3 or more times a week	Broccoli, carrot, peas	3 or more times a week	cauliflower, spinach lettuce, pepper	Once or twice a week	parsnip, aubergine, courgette,	Less than once a week	onion	3 or more times a week	tomato prunes leek mushrooms	Once or twice a week	avocado	3 or more times a week	cucumber	3 or more times a week	orange, apple, pear	Once a day	blueberry strawberry banana	Once or twice a week	pinapple, melon	Less than once a week	apricot peach plum kiwi grapes	Less than once a week	raspberries, mango	Less than once a week	papya, nectarines blackberry			Yes	Yes	Yes	Yes	Yes	No	Yes	Yes	Yes	Yes
255	86.21.119.166	Yes, she/he is still being breastfed	2019-08-06		No		OR months old:		6	I followed the NHS recommendation on 6 months		Once or twice a week	Broccoli	Once or twice a week	Courgette	3 or more times a week	Avocado	Once or twice a week	Carrot	Once or twice a week	Red pepper	Once or twice a week	Cucumber	Once or twice a week	Mushroom	3 or more times a week	Banana	Once or twice a week	Pear	Once or twice a week	Melon	Once or twice a week	Blueberry	Once or twice a week	Strawberry					Yes	Yes	Yes	No	No	No	No	No	No	Yes
256	86.134.12.151	Yes, she/he was breastfed but now stopped		3	Yes (please specify brand and name)	Cow and gate	OR months old:		6	Baby was interested in the food she/he saw around		Once a day	Tomato	Once a day	Cucumber	3 or more times a week	Pepper									More than once a day	Strawberries	3 or more times a week	Grapes	3 or more times a week	Apple	3 or more times a week	Orange	3 or more times a week	Blueberries	Once or twice a week	Raspberries			Yes	Yes		Yes	Yes	No	No	Yes	Yes	Yes
257	86.152.214.53	Yes, she/he is still being breastfed	8+		No		OR months old:		6	I followed the NHS recommendation on 6 months		3 or more times a week	Courgette	Once a day	Cucumber	Once or twice a week	Peas	Once or twice a week	Broccoli							3 or more times a week	Strawberries	3 or more times a week	Banana	Once or twice a week	Apple									Yes	Yes	Yes	No	No	No	No		Yes	Yes
258	188.30.54.104	Yes, she/he was breastfed but now stopped		1	Yes (please specify brand and name)	SMA GOLD	OR months old:		5	Baby was interested in the food she/he saw around
259	87.115.180.40	No, she/he was never breastfed			No		OR months old:		6	I followed the NHS recommendation on 6 months		Once or twice a week	Broccoli		Peas	Once or twice a week	Carrots	Once or twice a week	Cabbage	Once or twice a week	Sweetcorn	Once or twice a week	Green beans	Less than once a week	Asparagus	3 or more times a week	Strawberries	Once or twice a week	Blueberries	Once or twice a week	Grapes	Once or twice a week	Melon	Less than once a week	Nectarines	Less than once a week	Apricots	Once or twice a week	Bananas	Yes	Yes	Yes	Yes	Yes	Yes	No		Yes	Yes
260	86.160.65.152	Yes, she/he was breastfed but now stopped		3 months	Yes (please specify brand and name)	HiPP organic	OR months old:		6	I followed the NHS recommendation on 6 months		Once or twice a week	Broccoli	Once or twice a week	Carrots	Once or twice a week	Aubergine	3 or more times a week	Cucumber	Once or twice a week	Courgettes	Once or twice a week	Peppers	Once or twice a week	Sweet corn	3 or more times a week	Blueberry	3 or more times a week	Bananas	Once or twice a week	Melon	Once or twice a week	Nectarine	Less than once a week	Pineapples	Once or twice a week	Strawberries			Yes	Yes	Yes	No	Yes	No	No	No	No	No
261	81.147.67.12	Yes, she/he is still being breastfed	4		No		OR months old:		6	Baby was developed enough to start having solids		Once or twice a week	Carrot	Once or twice a week	Broccoli	3 or more times a week	Cucumber	Once or twice a week	Sweet potatoes	Once or twice a week	Peas	3 or more times a week	Tomato	Once or twice a week	Green beans	Once or twice a week	Orange	Once or twice a week	Melon	Once or twice a week	Strawberries	Less than once a week	Cherries	Once or twice a week	Peaches	Less than once a week	Pineapple	Once or twice a week	Grapes	Yes	Yes	Yes	Yes	Yes	No	No	Yes	Yes	Yes
262	2.127.83.123	Yes, she/he is still being breastfed	2019-08-06		No		weeks old:	24	24	Baby was developed enough to start having solids			Carrot		Cucumber		Pepper		Peas		Sweetcorn		Brocolli	Once a day	Green beans courgette	Once a day	Peach		Strawberry		Apple		Pear		Raspberry		Blackberry	Less than once a week	Banana	Yes	Yes	Yes	Yes	Yes	No	No	Yes	Yes	Yes
263	213.205.198.64	Yes, she/he is still being breastfed	3		Yes (please specify brand and name)	Hipp	OR months old:		6	Baby was developed enough to start having solids		3 or more times a week	Carrot	Once or twice a week	Broccoli	3 or more times a week	Onions	Once or twice a week	Cabbage	Less than once a week	Peppers	Once or twice a week	Peas	Once or twice a week	Butternut squash	Once a day	Apple	Once a day	Bananas		Blueberries	3 or more times a week	Melon all	3 or more times a week	Plum	3 or more times a week	Nectarine	Once or twice a week	Plum	Yes	Yes	Yes	Yes	Yes	No	No	Yes	Yes	Yes
264	5.67.71.73	Yes, she/he is still being breastfed	7		No		weeks old:	25	25	I followed the NHS recommendation on 6 months		3 or more times a week	Carrots	Once or twice a week	Broccoli	Once or twice a week	Peppers	Once or twice a week	Courgette	Once or twice a week	Sweet potato	Once or twice a week	Parsnips	Once or twice a week	Sweet corn	3 or more times a week	Pear	Once a day	Grapes	Once a day	Blueberries	Once a day	Banana	3 or more times a week	Orange					Yes	Yes	Yes	Yes	Yes	No	No	No	Yes	Yes
265	213.205.198.221	Yes, she/he is still being breastfed	5		No		OR months old:		6	I followed the NHS recommendation on 6 months		More than once a day	Sweet corn, peas, beans, broccoli, mushrooms, butternut sqush, spinach, leeks,	More than once a day		More than once a day		More than once a day		More than once a day		More than once a day		More than once a day		Once a day	Oranges	Once or twice a week	Mango	Once or twice a week	Raspberries	Once or twice a week	Strawberry	Less than once a week	Nectarines	Less than once a week	Pineapple	Less than once a week	Blueberry	Yes	Yes	Yes	Yes	Yes	No	No	Yes	Yes	Yes
266	82.132.240.223	No, she/he was never breastfed			No		weeks old:	25	25	Baby was developed enough to start having solids		3 or more times a week	Broccoli	3 or more times a week	Carrot	3 or more times a week	Peas	3 or more times a week	Onion	Once or twice a week	Spinach					More than once a day	Everything													Yes	Yes	Yes	Yes	Yes	No	No	Yes	Yes	Yes
267	151.231.196.163	Yes, she/he was breastfed but now stopped		2	No		OR months old:		5	I was told that it was the time to (please specify by whom)	Health visitor as baby stopped following line	More than once a day	All vegetables (anything my husband and I eat)													More than once a day	Grapes (sliced in 4), banana, apple, berries													Yes	Yes	Yes	Yes	Yes	No	No	No	Yes	Yes
268	94.192.205.197	Yes, she/he was breastfed but now stopped		0	Yes (please specify brand and name)	C&G comfort	OR months old:		6	I followed the NHS recommendation on 6 months		3 or more times a week	Carrot	3 or more times a week	Broccoli	3 or more times a week	Avocado	3 or more times a week	Mushrooms							3 or more times a week	Strawberries	3 or more times a week	Raspberries	3 or more times a week	Banana	3 or more times a week	Cherry tomatoes	3 or more times a week	Pear					Yes	Yes	Yes	No	No	No	No	No	No	Yes
269	77.100.72.199	No, she/he was never breastfed			Yes (please specify brand and name)	Cow and Gate	OR months old:		6	I followed the NHS recommendation on 6 months		Once a day	Cucumber	3 or more times a week	Tomatoes	3 or more times a week	Carrot	3 or more times a week	Broccoli	Less than once a week	Cauliflower	Once or twice a week	Green beans	3 or more times a week	Pepper	3 or more times a week	Apricot	Once a day	Strawberry	3 or more times a week	Nectarine	Once or twice a week	Pear	Once or twice a week	Blueberries	Once or twice a week	Apple	Less than once a week	Mango	Yes	Yes	Yes	Yes	Yes	No	No	Yes	No	Yes
270	82.69.122.238	Yes, she/he is still being breastfed	2019-06-04		No		weeks old:	24	24	Baby was developed enough to start having solids		3 or more times a week	Carrots	3 or more times a week	Cucumber	3 or more times a week	Peas	3 or more times a week	Pepper	3 or more times a week	Tomato					3 or more times a week	Banana	3 or more times a week	Peaches	3 or more times a week	Strawberries									Yes	Yes	Yes		No	No	No	No	Yes	Yes
271	86.144.146.11	Yes, she/he is still being breastfed	5		Yes (please specify brand and name)	Aptimal	OR months old:		5	Baby was developed enough to start having solids		Once a day	Broccoli	3 or more times a week	Carrots	Once or twice a week	Parsnips	Less than once a week	Cauliflower	3 or more times a week	Courgette	3 or more times a week	Pepper			Once a day	Banana	Once a day	Strawberries	3 or more times a week	Melon	3 or more times a week	Cucumber	Once or twice a week	Orange	3 or more times a week	Kiwi	More than once a day		Yes	Yes	Yes	Yes	No	No	No	No	No	Yes
272	146.90.206.130	Yes, she/he is still being breastfed	6		No		OR months old:		6 months	I followed the NHS recommendation on 6 months		3 or more times a week	Peas	3 or more times a week	Sweetcorn	3 or more times a week	Broccoli	Once a day	Courgette	Once a day	Pepper	Once or twice a week	Asparagus	Once or twice a week	Spinach	Once a day	Banana	Once a day	Strawberries	Once or twice a week	Blueberries	Less than once a week	Rhubarb	Once or twice a week	Raspberries	Once or twice a week	Kiwi	Once or twice a week	Apple				No		No	No	No
273	213.205.198.58	Yes, she/he is still being breastfed	10		No		OR months old:		Almost 6 mnths	Baby was developed enough to start having solids		Once or twice a week	Broccoli	3 or more times a week	Cucumber	3 or more times a week	Tomato	Once or twice a week	Peppers	Once or twice a week	Mushrooms	Less than once a week	Carrot	Once or twice a week	Aubergine	3 or more times a week	Apple	3 or more times a week	Pear	3 or more times a week	Banana	Once or twice a week	Strawberries	Less than once a week	Raspberries	Less than once a week	Apricot	Once or twice a week	Avocado	Yes	Yes		Yes	Yes	No	No	No	Yes	Yes
274	90.193.159.10	Yes, she/he was breastfed but now stopped		0	No		OR months old:		6	I followed the NHS recommendation on 6 months																	Strawberries, raspberries, banana, nectarine, kiwi, satsuma, pomegranate seeds, blackberries, blueberries	More than once a day		Once a day										Yes	Yes	Yes	Yes	Yes	No	No	No	Yes	No
275	82.16.165.255	Yes, she/he is still being breastfed	5		No		OR months old:		6	I followed the NHS recommendation on 6 months		Once a day	cucumber	3 or more times a week	tomatoes	3 or more times a week	broccoli	3 or more times a week	carrots	Once or twice a week	spinach	Once or twice a week	butternut squash	Once or twice a week	sweetcorn	Less than once a week	avocado	3 or more times a week	pears	3 or more times a week	apples	3 or more times a week	melon							Yes	Yes	Yes	Yes	Yes	No	No	Yes	Yes	Yes
276	86.158.110.7	Yes, she/he is still being breastfed	5+		No		OR months old:		6 months	I followed the NHS recommendation on 6 months		Once or twice a week	Sweetcorn	3 or more times a week	Peas	Less than once a week	Onion	Once or twice a week	Carrots	Once or twice a week	Celery	Once or twice a week	Courgette			Once a day	Banana	Once or twice a week	Strawberries	Once or twice a week	Watermelon	Once or twice a week	Satsuma	Less than once a week	Pear	Less than once a week	Apple			Yes	Yes	Yes	No	No	No	No	No	Yes	Yes
277	213.31.71.25	Yes, she/he is still being breastfed	3		No		OR months old:		6	Baby was interested in the food she/he saw around		Once or twice a week	Carrotts, aubergines, sweet potato, butternut squash, paranips, green salad, beans/pulses	Once or twice a week		Once or twice a week		Once or twice a week		Once or twice a week		Once or twice a week		3 or more times a week			Bananas, pears, oranges, apple, plums, nectarines	Once a day		Once a day		Once or twice a week		Once or twice a week		Once or twice a week		Once or twice a week
278	85.255.235.235	Yes, she/he is still being breastfed	on demand		No		weeks old:	24	24	Baby was interested in the food she/he saw around		Once a day	Broccoli	More than once a day		Once a day	Carrot	More than once a day		3 or more times a week	Green bean	3 or more times a week	Spinach		Cauliflower	Once or twice a week	Melon		Strawberries	Once a day	Raspberry		Banana	Less than once a week	Apple		Pears	Once a day	Peach	Yes	Yes	Yes	Yes	Yes	No	No	No	No	Yes
279	188.29.164.255	Yes, she/he was breastfed but now stopped		3	Yes (please specify brand and name)	Hipp	OR months old:		6 months	I followed the NHS recommendation on 6 months		Once or twice a week	Broccoli	Once or twice a week	Sweetcorn	Once a day	Peas	Once a day	Tomatoes	Once or twice a week	Cucumber	Once or twice a week	Carrots	Less than once a week	Olives	Once a day	Blueberries	Once or twice a week	Mango	3 or more times a week	Strawberries	Once or twice a week	Raspberries	Less than once a week	Grapes	Once or twice a week	Banana	Once or twice a week	Watermelon	Yes	Yes	Yes	Yes	Yes	No	No	No	Yes	Yes
280	82.12.131.111	Yes, she/he is still being breastfed	Twice & multiple times during the night.		No		weeks old:	26	26	I followed the NHS recommendation on 6 months		Once or twice a week	Broccoli	Once or twice a week	Peas	Once or twice a week	Carrots	Once or twice a week	Cauliflower							More than once a day	Raspberries	More than once a day	Blueberries	Once a day	Strawberry	Once or twice a week	Watermelon	Less than once a week	Apple	Less than once a week	Banana	Once or twice a week	Avocado	Yes	Yes	Yes	Yes	Yes	No	No	No	Yes	Yes
281	81.158.238.22	Yes, she/he is still being breastfed	3		No		OR months old:		5.5 months	I followed the NHS recommendation on 6 months		Once or twice a week	Carrots	Once or twice a week	Peas	Once or twice a week	Beetroot	3 or more times a week	Courgette	Once or twice a week	Sweet potato	Less than once a week	Butternut squash	Once or twice a week	Peppers	Once a day	Banana	3 or more times a week	Blueberries	Once or twice a week	Oranges	Once or twice a week	Satsuma	Once or twice a week	Watermelon	Once or twice a week	Strawberries	Once or twice a week	Raspberries	Yes	Yes	Yes	Yes	Yes	No	No	Yes	Yes	Yes
282	90.249.14.241	Yes, she/he is still being breastfed	6		Yes (please specify brand and name)	Cow and Gate	OR months old:		5 1/2 months	I was told that it was the time to (please specify by whom)	Health visitor	Once or twice a week	Melon	Once or twice a week	Carrot	Once or twice a week	Peas	Once or twice a week	Sweetcorn	3 or more times a week	Apple	Less than once a week	Banana	Once or twice a week	Strawberries			Once or twice a week	Cucumber	Once or twice a week	Tomatoes	Once or twice a week	Pepper	Once or twice a week	Onion	Less than once a week	Courgette	Once or twice a week	Broccoli	No	Yes	Yes	Yes	Yes	No	No	Yes	Yes	Yes
283	95.151.143.53	Yes, she/he is still being breastfed	2019-12-08		No		OR months old:		5.5	Baby was developed enough to start having solids			Carrot, pepper, broccoli, sweet corn, peas	Once a day												Once a day	Tomatoes, apple, pear, strawberry, grapes													Yes	Yes	No	Yes	No	No	No	No	Yes	Yes
284	86.23.109.108	Yes, she/he is still being breastfed	8		No		OR months old:		6	I followed the NHS recommendation on 6 months		3 or more times a week	Broccoli, parsnips, carrots, peas, cauliflowers	3 or more times a week												Once or twice a week	Pear	Once a day	Banana	3 or more times a week	Melon	Less than once a week	Apple	Less than once a week	Mango	Once or twice a week	Strawberries	Less than once a week	Raspberries	Yes	Yes	Yes	Yes	Yes	No	No	No	Yes	Yes
285	81.103.183.174	Yes, she/he is still being breastfed	6		No		OR months old:		6	Baby was interested in the food she/he saw around		More than once a day	Broccoli, tomatoes, carrots, sweet potatoes, cauliflower, parsnips, courgette, peppers, peas, corn, beans	More than once a day												Once a day	Strawberry, bananna, melon	3 or more times a week	Apple, nectarines, peach, grapes, orange, grapefruit											Yes	Yes	Yes	Yes	Yes	No	No	Yes	No	Yes
286	90.214.227.78	Yes, she/he was breastfed but now stopped		7-8months	No		OR months old:		6	Baby was developed enough to start having solids		3 or more times a week	carrots	3 or more times a week	Courgette	Once a day	Tomato	3 or more times a week	Mushroom	3 or more times a week	Onion					3 or more times a week	Apple	Once or twice a week	Banana	3 or more times a week	Satsuma									Yes	Yes	Yes	Yes	Yes	No	No	No	Yes	Yes
287	82.39.207.20	Yes, she/he is still being breastfed	4		Yes (please specify brand and name)	Aptamil	OR months old:		6	I followed the NHS recommendation on 6 months		More than once a day	Cucumber	Once a day	Peppers		Broccoli	3 or more times a week	Carrots		Peas	3 or more times a week	Sweet corn		Sweet potato		Banana	Once a day	Strawberries		Blueberries	3 or more times a week	Pear		Satsuma					Yes	Yes	Yes	Yes	Yes	No	No	No	Yes	Yes
288	81.107.245.145	Yes, she/he is still being breastfed	2019-10-06		No		OR months old:		6.5 months	I followed the NHS recommendation on 6 months		Once a day	Any vegetable - carrots, cauliflower, broccoli, parsnip, sweet potato, sweet corn, green beans, aubergine, courgette, peppers, beans, mushroom, onions etc	Once a day												More than once a day	Strawberries, tangerines, banana, watermelon, Apple, pear, grapes, mango, plum, nectarines, peaches, apricot; so far, raspberries are the ,only fruit he doesn't like													Yes	Yes	Yes	Yes	Yes	Yes	Yes	No	Yes	Yes
289	77.102.211.254	Yes, she/he is still being breastfed	5-7 including night		No		weeks old:	25	25	Baby was developed enough to start having solids		3 or more times a week	Carrots	Once or twice a week	Broccoli	Once or twice a week	Cauliflower	Once or twice a week	Peas	Once or twice a week	Peppers	3 or more times a week	Tomato	3 or more times a week	Cucumber	Once a day	Apple	3 or more times a week	Banana	Less than once a week	Peach	Less than once a week	Plum	Less than once a week	Pineapple	Once or twice a week	Pear	Once or twice a week	Melon	No	Yes	No	No	No	No	No	No	Yes	Yes
290	82.41.131.85	Yes, she/he is still being breastfed	9		No		OR months old:		6	Baby was interested in the food she/he saw around		3 or more times a week	Broccoli	3 or more times a week	Carrot	Once or twice a week	Caluifour	Once or twice a week	Avacado	Once or twice a week	Green beans					3 or more times a week	Apples	3 or more times a week	Banana	Once or twice a week	Tomato	Once or twice a week	Mango	Once or twice a week	Melon					No	No	Yes	No	No	No	No	No	No	Yes
291	151.231.180.76	Yes, she/he is still being breastfed	3-6 times		No		OR months old:		5.5	Baby was developed enough to start having solids		3 or more times a week	Peas	3 or more times a week	Broccoli	3 or more times a week	Cherry Tomatoes	Less than once a week	Spinach	Less than once a week	Courgettes					3 or more times a week	Dates	3 or more times a week	Prunes	3 or more times a week	Apples	3 or more times a week	Nectarines	Once a day	Bananas	Once or twice a week	Raspberries	Once or twice a week	Blueberries	Yes	Yes	Yes	Yes	Yes	No	No	No	No	Yes
292	82.43.115.217	Yes, she/he was breastfed but now stopped		Had expressed milk until 12 months	No		OR months old:		6	I followed the NHS recommendation on 6 months		Once or twice a week	Carrots	Less than once a week	Courgette	Once or twice a week	Broccoli	3 or more times a week	Peas	Once or twice a week	Cauliflower	Once or twice a week	Potato			3 or more times a week	Blueberries	3 or more times a week	Strawberries	3 or more times a week	Raspberries	Once or twice a week	Banan	3 or more times a week	Satsuma	Once or twice a week	Pear			Yes	Yes	Yes	Yes	Yes					Yes
293	94.5.143.62	Yes, she/he is still being breastfed	On demand		No		OR months old:		6montha	I followed the NHS recommendation on 6 months		More than once a day	Wide variety of vegetables, most regular are peas and carrots													More than once a day	Wide variety of fruit given. Favourite includes orange, mango, cherries, applle													Yes	Yes	Yes	Yes	Yes	No	No	No	Yes	Yes
294	82.132.186.189	No, she/he was never breastfed			Yes (please specify brand and name)	Cow&gate	OR months old:		5	I was told that it was the time to (please specify by whom)	Health visitor	3 or more times a week	Peas	3 or more times a week	Broccoli	3 or more times a week	Cauliflower	3 or more times a week	Carrots	Once or twice a week	Sweet potato	3 or more times a week	Onions	3 or more times a week	Peppers	Once a day	Strawberries	Once a day	Banana	3 or more times a week	Grapes	Once or twice a week	Orange	3 or more times a week	Raspberries					Yes	Yes	Yes	Yes	Yes	No		No	Yes	Yes
295	2.101.133.166	No, she/he was never breastfed			Yes (please specify brand and name)	Cow and gate	weeks old:	24	24	She/he was a big baby and I felt she/he needed something more than milk		Once a day	, carrots, parsnips, potatoes													3 or more times a week	Banana													Yes	Yes	Yes			No	No	No	Yes	Yes
296	80.189.188.60	Yes, she/he is still being breastfed	4		No		OR months old:		6	I followed the NHS recommendation on 6 months		More than once a day	Cucumber	Once a day	Tomatoes	Once or twice a week	Broccoli	3 or more times a week	Peppers	3 or more times a week	Sweet potato	Less than once a week	Green beans	Once or twice a week	Carrots	Once or twice a week	Gooseberries	More than once a day	Strawberries	More than once a day	Blueberries	3 or more times a week	Watermelon	3 or more times a week	Raspberries	Once a day	Bananas	3 or more times a week	Grapes	Yes	Yes	Yes	Yes	Yes	No	No	No	Yes	No
297	94.15.97.60	Yes, she/he is still being breastfed	2		Yes (please specify brand and name)	Hipp	OR months old:		6	Baby was developed enough to start having solids		Once a day	Peppers	Once a day	Cucumber	Once or twice a week	Peas	Once or twice a week	Broccoli	Once or twice a week	Sweetcorn	Once or twice a week	Green beans	Once or twice a week	Carrots	Once a day	Watermelon	Once or twice a week	Strawberries	Once or twice a week	Pear	Once or twice a week	Blueberries	Once or twice a week	Orange	Less than once a week	Pineapple	Less than once a week	Peach	Yes	Yes	Yes	Yes	Yes	No	No	No	No	Yes
298	86.144.216.185	Yes, she/he is still being breastfed	1		No		OR months old:		5months	Baby needed to gain more weight		3 or more times a week	Carrots	3 or more times a week	Peppers	3 or more times a week	Cucumber	Once or twice a week	Peas, green beans, asparagus, sweetcorn	Once or twice a week	Cauliflower	Once a day	Brocolli	Once or twice a week	Sweet potato	3 or more times a week	Strawberries, raspberries, blueberries, blackberries, cherries	Once or twice a week	Banana	Once or twice a week	Melon, watermelon, pineapple	Less than once a week	Oranges, grapefruit	Once or twice a week	Grapes	Once or twice a week	Nectarines, peach, pear	Once or twice a week	Kiwi fruit	Yes	Yes	Yes	Yes	Yes	Yes	Yes		Yes	Yes
299	146.199.173.173	Yes, she/he was breastfed but now stopped		2months	Yes (please specify brand and name)	SMA stage2	weeks old:	24	24	Baby was interested in the food she/he saw around		Once or twice a week	Sweet potatoes	Once or twice a week	Carrots	Once or twice a week	Broad beans	Once or twice a week	Green beans	Once or twice a week	Peppers	Once or twice a week	Tomatoes	Once or twice a week	Peas	Once or twice a week	Strawberries	Once or twice a week	Banana	Once or twice a week	Apples	Once or twice a week	Pears	Once or twice a week	Melon	Once or twice a week	Grapes	Once or twice a week	Pineapple	Yes	Yes	Yes	Yes	Yes	No	No	No	Yes	Yes
300	85.255.237.174	Yes, she/he is still being breastfed	10		No		OR months old:		6	Baby was developed enough to start having solids		3 or more times a week	Broccoli	3 or more times a week	Carrot	Once or twice a week	Peppers	Once or twice a week	Cucumber	Less than once a week	Avocado					3 or more times a week	Banana	Less than once a week	Strawberry											Yes	Yes	Yes	No	No	No	No	No	No	No
301	92.234.175.201	Yes, she/he is still being breastfed	8+		No		OR months old:		6	I followed the NHS recommendation on 6 months		Once or twice a week	Carrots	Once or twice a week	Peas	Once or twice a week	Cauliflower	3 or more times a week	Potato	Once a day						Less than once a week	Watermelon	Once or twice a week	Banana	Once or twice a week	Raspberries	Once or twice a week	Strawberry	Once or twice a week	Orange					Yes	Yes	Yes	Yes	No	No	No	No	Yes	Yes
302	31.50.7.207	Yes, she/he is still being breastfed	6		Yes (please specify brand and name)	Aptimil	OR months old:		6	I followed the NHS recommendation on 6 months		3 or more times a week	Tomato	3 or more times a week	Red pepper	Once or twice a week	Avocado	Once or twice a week	Carrot	3 or more times a week	Cucumber	3 or more times a week	Green beans	Once or twice a week	Broccoli	3 or more times a week	Banana	3 or more times a week	Strawberry	3 or more times a week	Nectarine/other stoned fruit	3 or more times a week	Pear	Once or twice a week	Apple					Yes	Yes	Yes	Yes	Yes	No	No	No	Yes	Yes
303	90.219.68.187	Yes, she/he is still being breastfed	6		No		OR months old:		6	I followed the NHS recommendation on 6 months		Once a day	Cucumber	3 or more times a week	Peppers	Once a day	Tomatoes	Once or twice a week	Onions	Once or twice a week	Broccoli	Once or twice a week	Carrots	Once or twice a week	Sweetcorn	More than once a day	Banana	Once a day	Apple	Once a day	Strawberry	3 or more times a week	Orange	Once or twice a week	Blueberry	Once or twice a week	Raspberry	Once or twice a week	Grapes	Yes	Yes	Yes	Yes	Yes	No	No	Yes	Yes	Yes
304	51.9.221.57	Yes, she/he is still being breastfed	3		No		OR months old:		6	I followed the NHS recommendation on 6 months		3 or more times a week	carrot	3 or more times a week	peas	3 or more times a week	sweetcorn	3 or more times a week	celery	3 or more times a week	cucumber	3 or more times a week	green beans	3 or more times a week	spinach	Once a day	melon	Once a day	strawberries	3 or more times a week	apple	3 or more times a week	banana							Yes	Yes	Yes	Yes	Yes	No	No	Yes	Yes	Yes
305	82.26.14.123	Yes, she/he was breastfed but now stopped		2 months	No		OR months old:		6	I followed the NHS recommendation on 6 months		Once a day	Carrots broccoli peas potatoes													Once a day	Blueberries strawberries banana													No	No	No	No	No	No	No	No	Yes	Yes
306	90.249.204.116	Yes, she/he is still being breastfed	3		No		OR months old:		6	I followed the NHS recommendation on 6 months			Broccoli		Carrots	Once a day	Sweetcorn	Once a day		Once a day						Once a day	Melon	3 or more times a week	Apple	3 or more times a week	Pear	Once a day	Grapes							Yes	Yes	Yes	Yes	Yes	No	No	No	Yes	Yes
307	31.127.178.236	Yes, she/he is still being breastfed	4		No		OR months old:		6	I followed the NHS recommendation on 6 months		3 or more times a week	Carrots	3 or more times a week	Broccoli	Less than once a week	Swede	Once or twice a week	Pepper	Once or twice a week	Onion	3 or more times a week	Peas	3 or more times a week	Tomatoes	Once a day	Strawberries	3 or more times a week	Grapes	Once or twice a week	Raspberries	Once or twice a week	Apples	Less than once a week	Pineapple	Less than once a week	Blueberries			Yes	Yes	Yes	Yes	Yes	Yes	No	No	Yes	Yes
308	94.195.226.185	Yes, she/he is still being breastfed	5		No		OR months old:		6	I followed the NHS recommendation on 6 months		Once or twice a week	Sweet potato	Less than once a week	Carrot											Once or twice a week	Strawberries	Less than once a week	Mango	Less than once a week	Banana	Less than once a week	Apple							Yes	Yes	Yes	No	No	No	No	No	No	No
309	82.1.139.79	Yes, she/he is still being breastfed	10		No		OR months old:		6	I followed the NHS recommendation on 6 months		Once or twice a week	Broccoli	Once or twice a week	Green Beans	3 or more times a week	Carrot	3 or more times a week	Red Pepper	3 or more times a week	Onion	Once or twice a week	Mushroom	Once or twice a week	Spinach	3 or more times a week	Banana	3 or more times a week	Satsuma											No	No	No	No	No	No	No	No	No	Yes
310	154.57.227.8	Yes, she/he is still being breastfed	15		No		OR months old:		Six	Baby was developed enough to start having solids		3 or more times a week	Carrot	3 or more times a week	Broccoli	Less than once a week	Sweed	3 or more times a week	Cucumber	Less than once a week	Avacado					3 or more times a week	Apple	Less than once a week	Banana	3 or more times a week	Melon									Yes	No	No	No	No	No	No	No	No	No
311	91.141.3.73	Yes, she/he was breastfed but now stopped		13 months	Yes (please specify brand and name)	Hipp	OR months old:		6	I followed the NHS recommendation on 6 months		Once a day	Broccoli	3 or more times a week	Sweetcorn	Once a day	Cucumber	Once or twice a week	Peppers	3 or more times a week	Spinach	Once a day	Tomato	Once or twice a week	Onion	3 or more times a week	Mango	Once or twice a week	Peach	3 or more times a week	Banana	Once or twice a week	Apple	Once a day	Blueberries	Once a day	Raspberries	Once or twice a week	Watermelon	No	Yes	Yes		Yes	No	No	Yes	No	Yes
312	109.146.25.69	Yes, she/he is still being breastfed	2		No		OR months old:		6 months	I followed the NHS recommendation on 6 months		3 or more times a week	Spinach	3 or more times a week	Carrot	3 or more times a week	Celery	Once a day	Onion	Once or twice a week	Peas	Once or twice a week	Butternut squash	Less than once a week	Cauliflower	More than once a day	Blueberries	More than once a day	Raspberries	3 or more times a week	Orange	Less than once a week	Melon	Once or twice a week	Strawberries	Once a day	Pear	3 or more times a week	Tomatoes	Yes	Yes	Yes	Yes	Yes	Yes	No	No	Yes	Yes
313	88.106.115.128	No, she/he was never breastfed			Yes (please specify brand and name)	Cow and gate stage one	OR months old:		5	I was told that it was the time to (please specify by whom)	Health visitor		A very wide range														All fruit													Yes	Yes	Yes	Yes	Yes	No	No	No	Yes	Yes
314	86.148.177.22	Yes, she/he is still being breastfed	5		Yes (please specify brand and name)	Hipp organic	OR months old:		5	Baby couldn't sleep well		Once or twice a week	Cabbage	Once or twice a week	Kale	3 or more times a week	Carrot	Once or twice a week	Parsnip	Less than once a week	Lettuce	3 or more times a week	Cucumber	Less than once a week	Turnip	3 or more times a week	Strawberries	Less than once a week	Banana	3 or more times a week	Apple	3 or more times a week	Orange	Less than once a week	Raspberry	Once or twice a week	Mango	Less than once a week	Peach	Yes	Yes	Yes	No	No	No	No	No	Yes	Yes
315	143.159.76.165	Yes, she/he is still being breastfed	8		No		OR months old:		6	I followed the NHS recommendation on 6 months		Less than once a week	Carrot	Once or twice a week	Broccoli	Once or twice a week	Sweet potato	Less than once a week	Aubergine	Once or twice a week	Pepper	Once or twice a week	Courgette	Less than once a week	Mushroom	Once or twice a week	Strawberry	Once or twice a week	Banana	Less than once a week	Grape	Once or twice a week	Pear	Once or twice a week	Satsuma	Less than once a week	Mango	Less than once a week	Melon	Yes	Yes	Yes	No	Yes	No	No	No	Yes	Yes
316	94.175.119.227	Yes, she/he is still being breastfed	5		No		OR months old:		6	I followed the NHS recommendation on 6 months		3 or more times a week	Carrots	More than once a day		3 or more times a week	Mushroom	Less than once a week	Pepper	3 or more times a week	Peas	3 or more times a week	Sweetcorn	3 or more times a week	Sweet potato	3 or more times a week	Strawberries	Once a day	Blueberries	3 or more times a week	Raspberries	Once or twice a week	Watermelon	3 or more times a week	Grapes	Once or twice a week	Banana	Once or twice a week	Pear	Yes	Yes	Yes	Yes	Yes	No	No	No	Yes	Yes
317	82.5.215.45	Yes, she/he is still being breastfed	12 day 5 night		No		OR months old:		6	I followed the NHS recommendation on 6 months		Once a day	Avocado	3 or more times a week	Sweet potato	3 or more times a week	Parsnips	3 or more times a week	Broccoli	Once or twice a week	Carrot	Once or twice a week	Corn on the cob			3 or more times a week	Banana	3 or more times a week	Mango	Once or twice a week	Melon	3 or more times a week	Kiwi							No	No	No	No	No	No	No	No	Yes	Yes
318	86.130.88.98	No, she/he was never breastfed			Yes (please specify brand and name)	Hipp organic	OR months old:		6 months	I followed the NHS recommendation on 6 months			Eats lots everyday	More than once a day													Eats lots everyday													Yes	Yes	Yes	Yes	Yes	No	No		Yes	Yes
319	51.9.7.128	Yes, she/he is still being breastfed	8		Yes (please specify brand and name)	Hipp organic	OR months old:		6	I followed the NHS recommendation on 6 months		Once a day	Carrot	Once a day	Parsnip	Once a day	Sweet potato	Once a day	Courgette								Apple													No	No	No	No	No	No	No	No	No	No
320	213.205.241.130	Yes, she/he is still being breastfed	15		No		OR months old:		6	I followed the NHS recommendation on 6 months		Once or twice a week	Carrot	3 or more times a week	Cucumber	Once or twice a week	Broccoli	Once or twice a week	Tomato	Less than once a week	Celariac	Less than once a week	Sweet potato	3 or more times a week	Butternut squash	Once or twice a week	Strawberries	More than once a day	Pear	Once or twice a week	Orange	3 or more times a week	Banana	Once or twice a week	Nectarine	Less than once a week	Blueberries	Once or twice a week	Raspberry						No	No	No	No
321	90.203.192.25	Yes, she/he is still being breastfed	4		No		OR months old:		6.5	I followed the NHS recommendation on 6 months		3 or more times a week	Carrots	3 or more times a week	Mushrooms	3 or more times a week	Onion	Once or twice a week	Peppers							3 or more times a week	Raspberries	3 or more times a week	Orange	3 or more times a week	Melon	3 or more times a week	Strawberry	3 or more times a week	Pineapple					Yes	Yes	Yes	Yes	Yes	No	No	No	Yes	No
322	2.120.217.21	Yes, she/he was breastfed but now stopped		14	No		OR months old:		6	I followed the NHS recommendation on 6 months		3 or more times a week	Cucumber	Once a day	Sweetcorn	Once a day	Tomatoes									Once or twice a week	Mandarin	3 or more times a week	Banana	Once or twice a week	Plum	Once or twice a week	Raspberries	Less than once a week	Strawberries	Once or twice a week	Grapes	Once or twice a week	Peach	Yes	Yes	Yes	Yes	Yes	No	No	No	Yes	Yes
323	213.205.198.108	Yes, she/he is still being breastfed	1		No		OR months old:		6	I followed the NHS recommendation on 6 months		Less than once a week	Sweet corn	Less than once a week	Peas	Once or twice a week	Carrots	Once or twice a week	Cucumber	Once or twice a week	Green beans	Less than once a week	Asparagus	Once or twice a week	Broccoli	Once or twice a week	Banana	Once or twice a week	Blueberries	Once or twice a week	Peach	Less than once a week	Raspberries	Once or twice a week	Satsuma	Less than once a week	Apple	Less than once a week	Strawberry	Yes	Yes	Yes	Yes	Yes	Yes	No	Yes	Yes	Yes
324	90.255.59.171	Yes, she/he was breastfed but now stopped		8	Yes (please specify brand and name)	SMA Pro	OR months old:		6	I followed the NHS recommendation on 6 months		3 or more times a week	Peas	3 or more times a week	Tomatoes	Once or twice a week	Sweetcorn	Less than once a week	Celery	Once or twice a week	Spinach	Once or twice a week	Carrot	Once or twice a week	Cucumber	Once or twice a week	Banana	Once or twice a week	Strawberries	Less than once a week	Blueberries	Once or twice a week	Pears	3 or more times a week	Apple	Less than once a week	Grapes	Less than once a week	Mango	Yes	Yes	Yes	No	No	No	No	No	Yes	Yes
325	78.148.93.91	Yes, she/he was breastfed but now stopped		4	Yes (please specify brand and name)	Mamia	OR months old:		6	I followed the NHS recommendation on 6 months		Once a day	Cucumber	Once or twice a week	Carrot	Once or twice a week	Pepper									Once or twice a week	Apple	Once a day	Blueberry	Once a day	Strawberries	3 or more times a week	Raspberries	3 or more times a week	Nectarines	Once a day	Banana			Yes	Yes	Yes	Yes	Yes	No	No	No	No	Yes
326	82.31.196.198	Yes, she/he is still being breastfed	8 approx		No		weeks old:	23	23	Baby was developed enough to start having solids		3 or more times a week	Carrots	3 or more times a week	Broccoli	3 or more times a week	Onions	3 or more times a week	Courgette	3 or more times a week	Cucumber	Once or twice a week	Tomato	3 or more times a week	Aubergine	Once a day	Apple	3 or more times a week	Pear	3 or more times a week	Banana									Yes	Yes	Yes	Yes	Yes	No	No		Yes	Yes
327	92.9.100.251	Yes, she/he was breastfed but now stopped		4	Yes (please specify brand and name)	Cow & gate	OR months old:		6	I followed the NHS recommendation on 6 months		3 or more times a week	Broccoli	3 or more times a week	Carrots	Once or twice a week	Peas	Once or twice a week	Sweet corn	Once or twice a week	Green beans	Once or twice a week	Kale	Once or twice a week	Cauliflower	More than once a day	Blueberries	Once a day	Banana	3 or more times a week	Satsuma	3 or more times a week	Strawberry	3 or more times a week	Raspberries	Less than once a week	Watermelon	3 or more times a week	Kiwi	Yes	Yes	Yes	Yes	Yes	Yes	No	Yes	Yes	Yes
328	2.100.162.109	Yes, she/he is still being breastfed	On demand		No		OR months old:		6	I followed the NHS recommendation on 6 months		Once a day	broccoli	Once a day	Baby corn	3 or more times a week	Onion	3 or more times a week	Carrot	Once or twice a week	Aubergine					3 or more times a week	Strawberries	3 or more times a week	Blueberries	3 or more times a week	Raspberries	Less than once a week	Lychee	Less than once a week	Apple					Yes	Yes	Yes	Yes	Yes	No	No	No	No	Yes
329	217.155.200.63	Yes, she/he is still being breastfed	6		No		OR months old:		6	I followed the NHS recommendation on 6 months		3 or more times a week	Tomato	3 or more times a week	Cucumber	3 or more times a week	Onion	3 or more times a week	Garlic	Once or twice a week	Carrot	Less than once a week	Green bean	Once or twice a week	Broccoli	Once or twice a week	Cauliflower	Once or twice a week	Pepper	Once or twice a week	Mushroom	Once or twice a week	Peas							Yes	Yes	Yes	Yes	Yes	Yes	No	Yes	No	Yes
330	5.198.94.29	Yes, she/he was breastfed but now stopped		6	Yes (please specify brand and name)	Hipp organic	OR months old:		6	I followed the NHS recommendation on 6 months		Once or twice a week	Carrots	Once or twice a week	Peas	Once or twice a week	Sweetcorn	Less than once a week	Courgette	Once or twice a week	Leeks					Once a day	Blueberries	Once a day	Grapes	3 or more times a week	Raspberries	3 or more times a week	Strawberries	Less than once a week	Apple					Yes	Yes	Yes	Yes	Yes	No	No	No	Yes	Yes
331	82.16.222.220	Yes, she/he is still being breastfed	4		No		OR months old:		6	I followed the NHS recommendation on 6 months		3 or more times a week	Broccoli	3 or more times a week	Carrot	3 or more times a week	Sweetcorn	Once or twice a week	Peas	Once or twice a week	Avocado	Once or twice a week	Cucumber	Less than once a week	Tomato	Once a day	Banana	3 or more times a week	Strawberry	3 or more times a week	Raspberry	3 or more times a week	Orange	3 or more times a week	Blackberry	Less than once a week	Kiwi	Less than once a week	Blueberries	Yes	Yes		Yes	Yes	No	No	No	Yes	Yes
332	77.98.10.46	Yes, she/he is still being breastfed	7		No		OR months old:		6	I followed the NHS recommendation on 6 months		Once or twice a week	Broccoli	Once or twice a week	Sweet potato	Once or twice a week	Carrot	Once or twice a week	Courgette	Once or twice a week	Pepper	Once or twice a week	Peas			Less than once a week	Raspberries	Less than once a week	Nectarine	Once or twice a week	Strawberries	Less than once a week	Mango	Once or twice a week	Watermelon	Once or twice a week	Banana			Yes	No	No	No	Yes	No	No	No	Yes	No
333	92.40.249.92	Yes, she/he is still being breastfed	4		No		OR months old:		6	Baby was developed enough to start having solids		More than once a day	Broccoli	Once or twice a week	Carrot	Once or twice a week	Squash	3 or more times a week	French beans	3 or more times a week	Peas	Once or twice a week	Sweetcorn	3 or more times a week	Spinach	3 or more times a week	Melon	Once or twice a week	Orange	3 or more times a week	Blueberries	Once a day	Tomatoes	Once a day	Apricot	Once or twice a week	Raspberry	Once or twice a week	Pineapples	Yes	Yes	Yes	No	No	No	No	No	No	Yes
334	151.228.50.46	Yes, she/he was breastfed but now stopped		9.5	Yes (please specify brand and name)	Sma	OR months old:		6	I followed the NHS recommendation on 6 months		3 or more times a week	Bell peppers	3 or more times a week	Carrots	Once or twice a week	Peas	Once or twice a week	Celery	3 or more times a week	Tomatos	3 or more times a week	Onion	Once or twice a week	Parsnip	Once a day	Apple	Once a day	Banana	Once or twice a week	Melon	Less than once a week	Mango	Once or twice a week	Pineapple	3 or more times a week	Strawberry	Once or twice a week	Raspberry	Yes	Yes	Yes	Yes	Yes	No	No	Yes	No	Yes
335	82.11.186.105	Yes, she/he is still being breastfed	6		No		OR months old:		6	Baby was developed enough to start having solids		Once or twice a week	Carrot	3 or more times a week	Chayote	3 or more times a week	Broccoli	3 or more times a week	Green beans	3 or more times a week	Sweet potatoe	More than once a day	Avocado	3 or more times a week	Spinach	3 or more times a week	Strawberry	Once a day	Banana	3 or more times a week	Melon	Once a day	Sweetclem	3 or more times a week	Pear	3 or more times a week	Peach	3 or more times a week	Mango	Yes	Yes	Yes	Yes	Yes	Yes	No	No	Yes	Yes
336	2.100.228.99	Yes, she/he was breastfed but now stopped		6	No		OR months old:		6				Too many to list														Too many to list													Yes	Yes	Yes	Yes	Yes				Yes	Yes
337	5.70.197.66	Yes, she/he is still being breastfed	8		No		OR months old:		6.5 months	I followed the NHS recommendation on 6 months		Once or twice a week	Carrots	3 or more times a week	Broccoli	Less than once a week	Corgettes	Less than once a week	Peppers	Once or twice a week	Peas	Once or twice a week	Corn on the cob	Less than once a week	Mushrooms	Once or twice a week	Oranges	3 or more times a week	Prunes	3 or more times a week	Blueberries	Once or twice a week	Strawberrys	Less than once a week	Mandarins	Less than once a week	Grapes	Once or twice a week	Rasberrys	Yes	Yes	Yes	Yes	Yes	No	No	No	Yes	Yes
338	31.127.3.75	No, she/he was never breastfed			Yes (please specify brand and name)	Cow&gate	OR months old:		4.5	Baby was developed enough to start having solids		3 or more times a week	Brocalli	Less than once a week	Butternut squash	3 or more times a week	Peas	Once or twice a week	Courgette	Less than once a week	Aubergine	Once or twice a week	Sweetcorn	Once or twice a week	Carrots	3 or more times a week	Banana	Once or twice a week	Strawberries	Once or twice a week	Apples	Once or twice a week	Oranges	Once or twice a week	Blueberries	Once or twice a week	Raspberries	Less than once a week	Mango	Yes	Yes	Yes	Yes	Yes	No	No	Yes	Yes	Yes
339	90.213.207.150	Yes, she/he is still being breastfed	4		No		OR months old:		6	Baby was developed enough to start having solids		3 or more times a week	Pepper	Once a day	Cucumber	Once a day	Tomato	Once or twice a week	Peas	Once or twice a week	Spinach	3 or more times a week	Mushroom	Less than once a week	Aubergine	More than once a day	Strawberry	More than once a day	Blueberry	More than once a day	Raspberry	Once or twice a week	Apple	3 or more times a week	Peach	Less than once a week	Melon	Once or twice a week	Banana	Yes	Yes	Yes	Yes	Yes	No	No	No	Yes	Yes
340	90.253.152.146	Yes, she/he is still being breastfed	4		No		OR months old:		6	I followed the NHS recommendation on 6 months		3 or more times a week	Carrot	Once or twice a week	Courgette	3 or more times a week	Tomato	Once or twice a week	Sweetcorn	Once or twice a week	Peas	Once or twice a week	Green beans	Once or twice a week	Mushrooms	3 or more times a week	Orange	Once a day	Banana	Once or twice a week	Mango	3 or more times a week	Nectarine	Once or twice a week	Kiwi	Once or twice a week	Plum	Less than once a week	Grapefruit	Yes	Yes	Yes	Yes	Yes	No	No	Yes	No	Yes
341	94.194.28.210	No, she/he was never breastfed			No		weeks old:	25	25	I followed the NHS recommendation on 6 months		Once or twice a week	Brocolli	Once or twice a week	Carrot	3 or more times a week	Cucumber	3 or more times a week	Tomatoes	Less than once a week	Sweetcorn	Less than once a week	Butternut squash	Once or twice a week	Green beans	Once a day	Blueberries	More than once a day	Banana	3 or more times a week	Orange	Once or twice a week	Cherries	Once or twice a week	Strawberries	Less than once a week	Apple	Less than once a week	Pear						No
342	188.222.72.114	Yes, she/he is still being breastfed	1		Yes (please specify brand and name)	Aptamil	OR months old:		6	I followed the NHS recommendation on 6 months		3 or more times a week	Carrots	Once or twice a week	Broccoli	3 or more times a week	Peas	Once or twice a week	Sweetcorn	Once or twice a week	Peppers	Once or twice a week	Onions	3 or more times a week	Mushrooms	Once a day	Strawberry	Once a day	Blueberries	Once a day	Banana	Once a day	Grapes	Once a day	Raspberry	Once or twice a week	Peach	3 or more times a week	Kiwi	Yes	Yes	Yes	Yes	Yes	No	No	Yes	Yes	Yes
343	88.109.45.105	No, she/he was never breastfed			No		OR months old:		6	I followed the NHS recommendation on 6 months		Once a day	Carrots	Once a day	Broccoli	Once a day	Tomato	3 or more times a week	Sweet corn	3 or more times a week	Peas	Once or twice a week	Mushrooms	Less than once a week	Courgette	Once a day	Banana	Once a day	Satsuma	Once a day	Strawberries	3 or more times a week	Raspberries	Once or twice a week	Blueberries					Yes	Yes	Yes	Yes	Yes	No	No	Yes	Yes	Yes
344	86.185.224.149	No, she/he was never breastfed			No		OR months old:		6 months	I followed the NHS recommendation on 6 months		Once or twice a week	Cucumber	3 or more times a week	Carrot	3 or more times a week	Peas			More than once a day	Beans	3 or more times a week	Broccoli	3 or more times a week	Sweetcorn	3 or more times a week	Orange	More than once a day	Banana	3 or more times a week	Rasbery	3 or more times a week	Blueberry	3 or more times a week	Melon					Yes	Yes	Yes	Yes	Yes	No	No	No	Yes	Yes
345	82.44.45.48	Yes, she/he was breastfed but now stopped		0	Yes (please specify brand and name)	Cow&gate	OR months old:		6	I followed the NHS recommendation on 6 months		Once a day	Peas	Once a day	Carrots	Once a day	Sweetcorn	3 or more times a week	Brocoli	Once or twice a week	Sprouts	3 or more times a week	Cauliflour	Once or twice a week	Beetroot	More than once a day	Banana	Once a day	Apple	3 or more times a week	Pear									Yes	Yes	Yes	Yes	No	No	No	No	No	Yes
346	86.182.89.16	Yes, she/he is still being breastfed	8		No		OR months old:		6	I followed the NHS recommendation on 6 months			She eats most vegetables it would take too long to list													Once a day	Raspberries	Once a day	Blueberries	3 or more times a week	Banana	Less than once a week	Kiwi	Less than once a week	Pineapple	Once or twice a week	Strawberry	Less than once a week	Grapes	Yes	Yes	Yes	Yes	Yes	No	No	No	No	Yes
347	2.31.239.16	Yes, she/he is still being breastfed	6		No		OR months old:		5	I was told that it was the time to (please specify by whom)	Health visitor and gp	3 or more times a week	Broccoli	3 or more times a week	Asparagus	3 or more times a week	Carrot	3 or more times a week	Cauliflower	Less than once a week	Sprouts	Less than once a week	Parsnip	Once or twice a week	Onions	More than once a day	Watermelon	3 or more times a week	Pineapple	Once a day	Strawberries	Once a day	Raspberries	Once a day	Blueberries	Once a day	Blackberries	3 or more times a week	Grapes	Yes	Yes	Yes	Yes	Yes	No	No	No	No	Yes
348	86.179.185.54	Yes, she/he is still being breastfed	8		No		OR months old:		6	I followed the NHS recommendation on 6 months		Once a day	Brocoli	3 or more times a week	Cauliflower	Once or twice a week	Broad beans	3 or more times a week	Courgettes	Once a day	Tomatoes	3 or more times a week	Carrots	Once or twice a week	Spinach	Once a day	Strawberries	Once a day	Blueberries	3 or more times a week	Grapes	Once a day	Raspberries	3 or more times a week	Oranges	Less than once a week	Mango	Once or twice a week	Pomegranate	Yes	Yes	Yes	Yes	Yes	No	No	Yes	Yes	Yes
349	5.70.202.169	Yes, she/he is still being breastfed	7		No		OR months old:		5 and a half	Baby was developed enough to start having solids		Once a day	Cucumber	3 or more times a week	Sweet potato	3 or more times a week	Carrot	Once a day	Avocado	3 or more times a week	Green beans	3 or more times a week	Mange tout			3 or more times a week	Banana	3 or more times a week	Honeydew melon	Once or twice a week	Strawberry	Once or twice a week	Apple							No	Yes		No	No	No	No	No	No	No
350	217.44.214.189	Yes, she/he is still being breastfed	On demand, on average 5-7		No		OR months old:		6	I followed the NHS recommendation on 6 months		3 or more times a week	Broccoli	3 or more times a week	Peas	3 or more times a week	Carrots	3 or more times a week	Sweetcorn	Less than once a week	Cauliflower	Less than once a week	Cabbage	Less than once a week	Butternut squash	Once or twice a week	Banana	Once or twice a week	Satsuma	3 or more times a week	Apple	3 or more times a week	Blueberries	3 or more times a week	Strawberries	Once a day	Cucumber	Less than once a week	Rasberries	Yes	Yes	Yes	Yes	Yes	No	No	Yes	No	Yes
351	81.99.107.25	Yes, she/he is still being breastfed	2019-10-08		No		weeks old:	24	24	I was told that it was the time to (please specify by whom)	Paediatrician	3 or more times a week	Cucumber	Once or twice a week	Courgette	Once or twice a week	Spinach	Once or twice a week	Carrot	Less than once a week	Parsnip	3 or more times a week	Avocado	Once or twice a week	Broccoli	Once or twice a week	Nectarines	Once or twice a week	Melon	Once or twice a week	Pear	Less than once a week	Mango	Less than once a week	Rhubarb	Once or twice a week	Banana	3 or more times a week	Apricot	No	Yes	Yes	Yes	Yes	No	No	No	No	Yes
352	176.249.144.153	Yes, she/he was breastfed but now stopped		14	No		OR months old:		6	I followed the NHS recommendation on 6 months		3 or more times a week	sweet corn	3 or more times a week	Peas	Once or twice a week	Carrots	Once a day	Beans	Less than once a week	Broccoli	Once or twice a week	Cucumber			Once a day	Banana	Once a day	Apple	3 or more times a week	Pear	3 or more times a week	Starwberries	3 or more times a week	Grapes	Less than once a week	Melon	Once a day	Blueberries	Yes	Yes		Yes	Yes	No		No	Yes	Yes
353	5.66.116.180	Yes, she/he was breastfed but now stopped		5 months	Yes (please specify brand and name)	Sma	OR months old:		6 months	I followed the NHS recommendation on 6 months		More than once a day	Carrots, broccoli, asparagus, courgette, sweet potato, greens beans													Less than once a week	Apple															No	No	No	No	No	No	No	No
354	213.205.242.177	No, she/he was never breastfed			Yes (please specify brand and name)	No	OR months old:		6	I followed the NHS recommendation on 6 months		More than once a day	Carrot	More than once a day	Cucumber	3 or more times a week	Orange	More than once a day	Apples	More than once a day	Bananas	3 or more times a week	Strawberries	Less than once a week	Peppers															Yes	Yes	Yes	Yes	Yes	No	No		Yes	Yes
355	86.17.111.225	Yes, she/he is still being breastfed	4		No		OR months old:		6	I followed the NHS recommendation on 6 months		3 or more times a week	Peas	Once a day	Cucumber	3 or more times a week	Peppers	Once or twice a week	Carrots	3 or more times a week	Sweet corn	Less than once a week	Broccoli		Likes all veg above is not limited	Once or twice a week	Pineapple	Once or twice a week	Watermelon	Once or twice a week	Honeydew melon	3 or more times a week	Banana	Less than once a week	Peach	Less than once a week	Apple	Once or twice a week	Pear	Yes	Yes	Yes	Yes	Yes	No	No	No	Yes	Yes
356	213.205.240.121	Yes, she/he is still being breastfed	8		No		OR months old:		6	I followed the NHS recommendation on 6 months		Once a day	Tomatoes	Once a day	cucumber	Once or twice a week	French beans	Once or twice a week	Asparagus	Once or twice a week	Avocado	3 or more times a week	Asparagus	3 or more times a week	Broccoli	Less than once a week	Mango	Once or twice a week	Strawberry	Once or twice a week	Cherries	Less than once a week	Melon	Less than once a week	Raspberries	Less than once a week	Banana	Once or twice a week	Nectarine	Yes	Yes	Yes	Yes	Yes	No	No	No	Yes	Yes
357	82.35.80.225	Yes, she/he was breastfed but now stopped		3 months	Yes (please specify brand and name)	Aptamil	OR months old:		6	I followed the NHS recommendation on 6 months		Once a day	tomato	Once a day	Cucumber	Once or twice a week	Carrot	3 or more times a week	Peas	3 or more times a week	Sweetcorn	Once or twice a week	Sweet potato	Once or twice a week	Broccoli	Once a day	Strawberries	3 or more times a week	Raspberries	3 or more times a week	Grapes	3 or more times a week	Blueberries	3 or more times a week	Melon	3 or more times a week	Banana	Once or twice a week	Apple						No	No
358	94.1.252.174	Yes, she/he is still being breastfed	2019-12-03		No		weeks old:	26	26	I followed the NHS recommendation on 6 months		3 or more times a week	Carrots	3 or more times a week	Peas	3 or more times a week	Corn on the cob	3 or more times a week	Courgette	Once or twice a week	Broccoli and cauliflower					Once a day	Blueberries	More than once a day	Strawberries	Once or twice a week	Oranges	Once or twice a week	Banana	3 or more times a week	Watermelon or normal melon	Once or twice a week	Grapes								No	No	No
359	81.141.210.244	No, she/he was never breastfed			No		OR months old:		6	I followed the NHS recommendation on 6 months		Once or twice a week	Cucumber	Once or twice a week	Carrot	Less than once a week	Peas	Less than once a week	Sweetcorn	Less than once a week	Babycorn	Less than once a week	Broccoli	Less than once a week	Green beans	3 or more times a week	Grapes	Once or twice a week	Satsumas	Less than once a week	Banana	Less than once a week	Strawberry	Less than once a week	Melon					Yes	Yes	Yes	Yes	Yes	No	No	No	Yes	Yes
360	82.31.111.80	Yes, she/he is still being breastfed	6		No		OR months old:		6 months	I followed the NHS recommendation on 6 months		Once a day	Cucumber	Once a day	Tomatoes	Once or twice a week	Broccoli	Once or twice a week	Peas	3 or more times a week	Potatoes	Once or twice a week	Carrots	Once or twice a week	Peppers	More than once a day	Blueberries	More than once a day	Satsumas	Once a day	Grapes	Once or twice a week	Strawberries	Once or twice a week	Raspberries	Once or twice a week	Apple	Once or twice a week	Nectarines	Yes	Yes	Yes	Yes	Yes	No	No	Yes	Yes	Yes
361	5.70.229.235	Yes, she/he is still being breastfed	10		No		weeks old:	26	26	I followed the NHS recommendation on 6 months		Once or twice a week	Broccoli	Once or twice a week	Carrots	3 or more times a week	Cucumber	Once or twice a week	Peas	Once or twice a week	Green beans	Once or twice a week	Broad beans	3 or more times a week	Tomatoes	Once or twice a week	Pear	Once or twice a week	Nectarine	3 or more times a week	Strawberries	Less than once a week	Blueberries	Less than once a week	Melon	3 or more times a week	Orange	Once or twice a week	Bananas	Yes	Yes	Yes	Yes	Yes	Yes	No	Yes	Yes	Yes
362	92.236.213.135	Yes, she/he is still being breastfed	3		No		weeks old:	26	26	I followed the NHS recommendation on 6 months		3 or more times a week	Broccoli	3 or more times a week	Cauliflower	3 or more times a week	Asparagus	3 or more times a week	Green beans	3 or more times a week	Peppers	Once or twice a week	Courgette	3 or more times a week	Cucumber	More than once a day	Strawberry	Less than once a week	Banana	Once or twice a week	Peach	Less than once a week	Kiwi	Less than once a week	Apple	3 or more times a week	Blueberry	3 or more times a week	Raspberry	Yes	Yes	Yes	Yes	Yes	No	No	Yes	No	Yes
363	82.3.202.229	Yes, she/he is still being breastfed	2		No		OR months old:		6	I followed the NHS recommendation on 6 months		3 or more times a week	Brocolli	Once or twice a week	Carrot	Once or twice a week	Peas	Less than once a week	Swede	3 or more times a week	Tomato	Once or twice a week	Leek	Less than once a week	Sweetcorn	3 or more times a week	Banana	Once or twice a week	Strawberry	3 or more times a week	Satsuma	Less than once a week	Melon	Less than once a week	Apple	Less than once a week	Raspberry			Yes	Yes	Yes	Yes	Yes	No	No	No	Yes	Yes
364	92.20.115.236	Yes, she/he is still being breastfed	6		No		OR months old:		6	Baby was interested in the food she/he saw around		3 or more times a week	carrots	3 or more times a week	Peas	Once or twice a week	Broccoli	3 or more times a week	Peppers	3 or more times a week	Onions	Once or twice a week	Courgettes	3 or more times a week	Sweet corn	Once a day	Raspberry	3 or more times a week	Strawberry	Once or twice a week	Blueberries	3 or more times a week	Apples	3 or more times a week	Banana	Once or twice a week	Pineapple	Once or twice a week	Mango	Yes	Yes	Yes	Yes	Yes	No	No	Yes	Yes	Yes
365	89.192.118.95	Yes, she/he is still being breastfed	2		No		OR months old:		6	I followed the NHS recommendation on 6 months		3 or more times a week	Sweet potatoes	3 or more times a week	Aubergine	3 or more times a week	Courgette	3 or more times a week	Peppers	Once or twice a week	Sweetcorn	3 or more times a week	Carrot	Once a day	Avocado	Once a day	Strawberries	Once a day	Blueberries	Once a day	Melon	Once a day	Banana	Once or twice a week	Kiwi	3 or more times a week	Pear	3 or more times a week	Peach	Yes	Yes	Yes	Yes	Yes	No			Yes	Yes
366	92.6.179.19	Yes, she/he is still being breastfed	10		No		OR months old:		6	Baby was developed enough to start having solids		More than once a day	Cauliflower broccoli baby corn green beans cucumber carrot spinach courgette													3 or more times a week	Banana	Once a day	Strawberries	Once a day	Melon	3 or more times a week	Mixed berries	Once or twice a week	Apple	Once or twice a week	Pear	3 or more times a week	Kiwi	Yes	No	No	No	Yes	No	No	Yes	No
367	86.26.215.46	Yes, she/he was breastfed but now stopped		2 months	Yes (please specify brand and name)	Aptamil profutura stage 1	OR months old:		6.5 months old	Baby was developed enough to start having solids		Once or twice a week	Carrots brocolli courgette sweetcorn													More than once a day	Strawberries raspberries kiwi nectarines banana grapes													Yes	Yes	Yes	Yes	Yes	No	No	No	No	Yes
368	151.228.229.172	Yes, she/he is still being breastfed	7		No		OR months old:		5	Baby couldn't sleep well		Once a day	Celery	3 or more times a week	Tomato	3 or more times a week	Pepper	Once or twice a week	Cucumber	Once or twice a week	Peas	Once or twice a week	Carrots	Less than once a week	Asparagus, corn, salad, avocado	More than once a day	Blueberries	3 or more times a week	Strawberries	3 or more times a week	Nectarines	Less than once a week	Apples	Less than once a week	Pears	Less than once a week	Watermelon	Once or twice a week	Apricot	Yes	Yes	Yes	Yes	Yes	Yes	No	Yes	Yes	Yes
369	188.29.164.192	Yes, she/he is still being breastfed	On demand		No		OR months old:		Given to explore at 5 months, not fed.	Baby was interested in the food she/he saw around		More than once a day	She has some of whatever we have.	More than once a day	Courgette, mushroom, asparagus, green bean, sugar snap peas, bell pepper, broccoli, cauliflower, spinach, kale, squash, artichoke, sweet potato, salad, cucumber, celery, any fresh veg, whatever is in season.	Once a day	Usually have a mix of 5+ veg at dinner	Once a day								More than once a day	She has some of whatever we have	More than once a day	Banana, orange, apple, pear, melon, avocado, strawberry, lemon, pomegranate, peach, whatever is in season or on offer											Yes	Yes	Yes	Yes	Yes	Yes	Yes	Yes	Yes	Yes
370	82.35.235.120	Yes, she/he is still being breastfed	7		No		OR months old:		5.5	Baby was developed enough to start having solids		3 or more times a week	Carrot	3 or more times a week	Cucumber	Once or twice a week	Sweet potato	Less than once a week	Peas	Less than once a week	Sweetcorn	Once or twice a week	Peppers	3 or more times a week	Onion	More than once a day	Strawberries	Once or twice a week	Blackberries	3 or more times a week	Clementine	Once or twice a week	Pineapple	3 or more times a week	Tomato	Less than once a week	Raspberries	Once or twice a week	Banana	Yes	Yes	No	Yes	Yes	No	No	No	Yes	Yes
371	2.30.118.70	Yes, she/he is still being breastfed	8		No		OR months old:		6	I followed the NHS recommendation on 6 months		Once a day	Carrot	Once or twice a week	Parsnip	Once a day	Brocoli	3 or more times a week	Cauliflower	Once or twice a week	Peas	3 or more times a week	Yam	3 or more times a week	Sweet potato	Once a day	Strawberry	3 or more times a week	Apple	3 or more times a week	Blueberry	Once a day	Banana	Once or twice a week	Blackberry	3 or more times a week	Watermelon	3 or more times a week	Plum	Yes	Yes	Yes	Yes	Yes	No	No	No	Yes	Yes
372	87.244.98.80	Yes, she/he is still being breastfed	6		No		OR months old:		6	Baby was developed enough to start having solids		Once or twice a week	Carrot	Once or twice a week	Brocolli	Once or twice a week	Peas	Once or twice a week	Tomato	Once or twice a week	Cucumber	Less than once a week	Celery	Once or twice a week	Pepper	Once or twice a week	Apple	3 or more times a week	Banana	Once or twice a week	Strawberry	Once or twice a week	Kiwi	Once or twice a week	Orange	Less than once a week	Mango	Less than once a week	Melon	Yes	Yes	Yes	Yes	Yes	No	No	Yes	Yes	Yes
373	151.225.225.108	Yes, she/he is still being breastfed	9		Yes (please specify brand and name)	Hipp stage 2	OR months old:		6	I followed the NHS recommendation on 6 months		Once a day	Cucumber	3 or more times a week	Carrot, broccoli, green beans,	3 or more times a week	Mushrooms	3 or more times a week	Corn on the cob	3 or more times a week	Peas, tinned sweetcorn	Less than once a week	Sweet potato		Cauliflower	Once a day	Blueberries	Once a day	Strawberries	3 or more times a week	Raspberries	Less than once a week	Orange	Once or twice a week	Pear, watermelon	3 or more times a week	Banana	Less than once a week	Plum, nectarine, mango		No		No	No	No	No	No
374	82.25.243.227	Yes, she/he is still being breastfed	3 times currently		No		OR months old:		6	I followed the NHS recommendation on 6 months		3 or more times a week	Garden peas	Once or twice a week	Cabbage	3 or more times a week	Carrots	3 or more times a week	Broccoli							3 or more times a week	Strawberries	3 or more times a week	Grapes	3 or more times a week	Apple	Less than once a week	Raspberries							Yes	Yes	Yes	Yes	Yes	No	No		Yes	Yes
375	80.189.22.104	Yes, she/he is still being breastfed	Through night too about 10-15		No		OR months old:		6 months	I followed the NHS recommendation on 6 months		3 or more times a week	Peas	3 or more times a week	Sweet corn	Once or twice a week	Potatoâ€™s	Once or twice a week	Carrots	3 or more times a week	Broccoli	3 or more times a week	Onions			Once or twice a week	Strawberry	Once or twice a week	Rasberry	Less than once a week	Grapes	Less than once a week	Orange	Once or twice a week	Apple	Once or twice a week	Melon	Once or twice a week	Pineapple	Yes			Yes	Yes	No	No	No	Yes	Yes
376	213.205.240.83	Yes, she/he was breastfed but now stopped		15 months	No		OR months old:		6	I followed the NHS recommendation on 6 months		More than once a day	Tomato	Once a day	Pepper	More than once a day	Cucumber	3 or more times a week	Radish	3 or more times a week	Carrots	Once or twice a week	Peas	3 or more times a week	Salad	3 or more times a week	Apple	Once a day	Banana	Once a day	Strawberry	Once or twice a week	Blueberry	Less than once a week	Raspberry					Yes	Yes	Yes	Yes	Yes	No	No	No	Yes	Yes
377	2.123.218.176	Yes, she/he was breastfed but now stopped		3	Yes (please specify brand and name)	SMA from birth	OR months old:		6	I followed the NHS recommendation on 6 months		3 or more times a week	Carrots	3 or more times a week	Brocolli	3 or more times a week	Peppers	Once a day	Cucumber	Once or twice a week	Sweet potato	Once or twice a week	Potato	Less than once a week	Sugar snap peas	Once a day	Banana	Once or twice a week	Kiwi	Once or twice a week	Peaches	Once or twice a week	Oranges	3 or more times a week	Strawberries	Less than once a week	Raisins	Less than once a week	Melon	Yes	Yes	Yes	Yes	Yes	No	No	No	No	No
378	109.147.203.159	Yes, she/he is still being breastfed	On demand around 3		No		OR months old:		6	Baby was developed enough to start having solids		Once a day	Carrots	3 or more times a week	Broccoli	3 or more times a week	Peas	Once a day	Cucumber	3 or more times a week	Tomato					Once or twice a week	Apple	Once a day	Banana	3 or more times a week	Orange	Less than once a week	Strawberry	Less than once a week	Grapes	Once or twice a week	Blueberry	Less than once a week		No	No	Yes	Yes	Yes	No	No	No	Yes	Yes
379	86.27.213.32	Yes, she/he is still being breastfed	2020-10-01		No		OR months old:		6.5 months old, started BLW with veg only	Baby was developed enough to start having solids		More than once a day	Baby only eats veg so far. Avocado, sweet potato, carrot, parsnip, cucumber, potato, baby sweet corn, broccoli, salad leaves	More than once a day												Less than once a week	Tried boiled pear. Avoiding sugary things until heâ€™s better at swallowing savoury / veg.													No	No	No	No	No	No	No	No	No	Yes
380	82.132.214.173	Yes, she/he is still being breastfed	6		No		OR months old:		7	Baby was interested in the food she/he saw around		Once a day	Carrots	3 or more times a week	Broccoli	Once a day	Pees	Once or twice a week	Parsnip	Less than once a week	Cabbage	Less than once a week	Brussel sprouts	3 or more times a week	Corn	3 or more times a week	Strawberries	3 or more times a week	Oranges	3 or more times a week	Blueberries	Once a day	Banana	3 or more times a week	Pairs	Once or twice a week	Nectarine	Once or twice a week	Plum	Yes	Yes	Yes	Yes	Yes	No	No	No	Yes	Yes
381	95.144.224.3	No, she/he was never breastfed			No		OR months old:		6	I followed the NHS recommendation on 6 months		Once or twice a week	broccoli	Less than once a week	peas	Once or twice a week	sweetcorn	Less than once a week	green beans	Once or twice a week	carrot	Less than once a week	swede	Less than once a week	cauliflower	3 or more times a week	grapes	Once or twice a week	banana	Once or twice a week	melon	Less than once a week	apple	Once or twice a week	oranges	Less than once a week	pear	Once or twice a week	tomato	Yes	Yes	Yes	Yes	Yes	No	No	No	Yes	Yes
382	80.225.153.253	Yes, she/he was breastfed but now stopped		10	Yes (please specify brand and name)	Cow and gate	OR months old:		6 months	I followed the NHS recommendation on 6 months		3 or more times a week	Cucumber	Less than once a week	Spinach	Once or twice a week	Lettuce									3 or more times a week	Strawberries	3 or more times a week	Blueberries	Once a day	Bananas	Once or twice a week	Grapes							No	Yes	Yes	Yes	Yes	Yes	No	Yes	Yes	Yes
383	82.132.238.206	Yes, she/he is still being breastfed	Once		No		OR months old:		6	I followed the NHS recommendation on 6 months		Less than once a week	Cucumber	3 or more times a week	Tomatoes	3 or more times a week	Sweetcorn	Once or twice a week	Mushrooms	Less than once a week	Peas	3 or more times a week	Beans	Less than once a week	Courgettes	3 or more times a week	Peaches	3 or more times a week	Plums	3 or more times a week	Blueberries	Less than once a week	Strawberries	Once or twice a week	Oranges	Less than once a week	Melon	Less than once a week	Grapes	No	Yes	Yes	Yes	Yes	No	No	Yes	Yes	Yes
384	86.131.121.78	Yes, she/he is still being breastfed	2		No		OR months old:		6	I followed the NHS recommendation on 6 months		3 or more times a week	Peppers, cauliflower, broccoli, mangetout, baby corn, aubergine,	3 or more times a week	Carrott	3 or more times a week	Cucumber	Once or twice a week	Butternut squash	3 or more times a week	Mushroom	Less than once a week	Swede	Once a day	Peas and sweetcorn	3 or more times a week	Plum	3 or more times a week	Banana	3 or more times a week	Raspberries	3 or more times a week	Strawberry	3 or more times a week	Kiwi	Once a day	Apple	3 or more times a week	Pear	Yes	Yes	Yes	Yes	Yes	No	No	Yes	Yes	Yes
385	31.127.103.167	Yes, she/he is still being breastfed	4		No		OR months old:		6	Baby was interested in the food she/he saw around		3 or more times a week	cucumber	Less than once a week	Peas	Once or twice a week	Cauliflower	Once or twice a week	Brocoli	Once or twice a week	Carrot	Once or twice a week	Lettuce	Once or twice a week	Courgette	3 or more times a week	Banana	Once or twice a week	Pear	3 or more times a week	Apples	3 or more times a week	Raspberry	3 or more times a week	Strawberry	3 or more times a week	Tomatoes	3 or more times a week	Grapes	No	Yes	Yes	Yes	Yes	No	No	No	Yes	Yes
386	2.221.181.55	Yes, she/he is still being breastfed	10		No		OR months old:		6	I followed the NHS recommendation on 6 months			Carrot, cauliflower, broccoli, sweetcorn, aubergine, courgette, pepper, onion	3 or more times a week		3 or more times a week		3 or more times a week		3 or more times a week		3 or more times a week		3 or more times a week			Strawberry apple cherry	Once or twice a week		Once or twice a week		Once or twice a week								Yes	Yes	Yes	Yes	Yes	No	No	No	Yes	Yes
387	31.54.146.220	No, she/he was never breastfed			No		OR months old:		6	I followed the NHS recommendation on 6 months		Once a day	Peppers, lettuce, cucumber													More than once a day							Strawberries		Melon		Banana			Yes
388	85.255.234.147	Yes, she/he was breastfed but now stopped		12	No		OR months old:		6	I followed the NHS recommendation on 6 months		Less than once a week		Less than once a week												Once a day	Banana	3 or more times a week	Grapes	Once or twice a week	Watermelon	Less than once a week	Mango	3 or more times a week	Apple					No	Yes	Yes	Yes	Yes	No	No		Yes	No
389	69.112.105.219	Yes, she/he is still being breastfed	8		Yes (please specify brand and name)	Aptamik	OR months old:		5	Baby was hungry		More than once a day	Green beans		Carrot		Cauliflower		Avocado		Sweet potato		Tomato		Lettuce	More than once a day	Apple		Pear		Rhubarb		Banana		Peach		Raspberry		Blueberry	Yes	Yes	Yes		No	No	No	No	No	Yes
390	90.208.205.138	Yes, she/he is still being breastfed	4-5 times (mostly at night)		No		OR months old:		6	Baby was developed enough to start having solids			Eats all kinds of vegetables every day														Eats all kinds of fruits once or twice per day													Yes	Yes	Yes	Yes	Yes	Yes	Yes	Yes	Yes	Yes
391	213.205.194.240	Yes, she/he is still being breastfed	2019-04-03		Yes (please specify brand and name)	Occasionally has SMA or other	weeks old:	23	23	Baby was developed enough to start having solids		3 or more times a week	Courgette	3 or more times a week	Carrot	Once or twice a week	Spinach	Once or twice a week	Peppers	Once or twice a week	Cabbage	Once or twice a week	Cucumber	Once a day	Tomatoes	3 or more times a week	Banana		Apple	Once or twice a week	Pear	3 or more times a week	Clementine	Once or twice a week	Strawberries	Once or twice a week	Cherries	Once or twice a week	Raspberries	Yes	Yes	Yes	Yes	Yes	Yes	No	Yes	Yes	Yes
392	86.176.231.29	Yes, she/he is still being breastfed	6		No		OR months old:		6	I followed the NHS recommendation on 6 months		Once or twice a week	carrots	Once or twice a week	Peas	3 or more times a week	Onion	Once or twice a week	Peppers	Once or twice a week	Cougettes					Once or twice a week	Kiwi	3 or more times a week	Banana	Less than once a week	Plum	3 or more times a week	Tomato	Once or twice a week	Strawberries	Less than once a week	Pear	Less than once a week	Mango	Yes	No	No	No	Yes	No	No	No	Yes	Yes
393	51.6.236.130	Yes, she/he is still being breastfed	6		Yes (please specify brand and name)	Cow and gate	OR months old:		6	I followed the NHS recommendation on 6 months																														No	No	Yes	No	No	No	No	No	No	No
394	92.238.222.157	Yes, she/he was breastfed but now stopped		5	Yes (please specify brand and name)	Aldi own brand	OR months old:		6	I followed the NHS recommendation on 6 months			Everything														Everything													No	Yes	Yes	Yes	Yes	No	No	No	Yes	Yes
395	86.164.75.191	No, she/he was never breastfed			No		OR months old:		6	I followed the NHS recommendation on 6 months			Carrots		Broccoli		Peas		Pepper		Sweet corn		Parsnip	Once a day			Banana		Orange	Once a day	Grapes	Once a day		Once a day						No	Yes	Yes	Yes	Yes	No	No		Yes	Yes
396	78.150.198.67	Yes, she/he is still being breastfed	2019-02-01		No		OR months old:		6	Baby was developed enough to start having solids		3 or more times a week	Carrots	Once or twice a week	Broccoli	3 or more times a week	Peas	Once or twice a week	Cabbage	3 or more times a week	Cucumber	Less than once a week	Sweet potato	Once or twice a week	Squash	Once a day	Banana	3 or more times a week	Strawberries	3 or more times a week	Raspberries	Once a day	Satsuma	3 or more times a week	Apple	3 or more times a week	Blueberries	Once a day	Grapes/raisins	Yes	Yes	Yes	Yes	Yes	Yes	Yes	Yes		Yes
397	151.226.19.228	Yes, she/he was breastfed but now stopped		6 months	Yes (please specify brand and name)	Aptamil	OR months old:		6	Baby was hungry		3 or more times a week	Broccoli	3 or more times a week	Carrots	Once or twice a week	Beans	Once or twice a week	Peas							3 or more times a week	Strawberries	Once or twice a week	Grapes	3 or more times a week	Blueberries	Once or twice a week	Bananas							No	Yes	Yes	Yes	Yes	No	No	No	Yes	Yes
398	213.205.198.37	No, she/he was never breastfed			Yes (please specify brand and name)	Cow and gate	OR months old:		6	I followed the NHS recommendation on 6 months		More than once a day	Carrots, broccoli, peppers, cucumber, spinach, tomatoes, sweetcorn, parsnip, celery													More than once a day	Bananas, apples, pears, grapes, strawberries, raspberries, blueberries, kiwi, pineapple, melon													Yes	Yes	Yes	Yes	Yes	No	No	No	Yes	Yes
399	92.31.134.98	Yes, she/he is still being breastfed	7		No		weeks old:	25	25	I followed the NHS recommendation on 6 months		Once or twice a week	Cucumber	Less than once a week	Lettuce	Once or twice a week	Courgette	Less than once a week	Asparagus	Once or twice a week	Sweet potato	Once or twice a week	Peas	3 or more times a week	Tomato eg passata,	3 or more times a week	Strawberry	Less than once a week	Blackberry	Once or twice a week	Blueberry	3 or more times a week	Banana	Less than once a week	Pear	Less than once a week	Orange			Yes	Yes	Yes	Yes	Yes	No	No	No	Yes	Yes
400	94.195.24.34	Yes, she/he is still being breastfed	2		No		OR months old:		6	Baby was developed enough to start having solids		More than once a day	Sweet potato		Carrots		Broccoli		Cauliflower		Peas		Parsnips		Courgettes	More than once a day	Blueberries		raspberries		Strawberries		Oranges		Apple		Banana	More than once a day	Apricots	Yes	Yes	Yes	Yes	Yes	No	Yes	Yes	Yes	Yes
401	90.199.160.105	Yes, she/he was breastfed but now stopped		6	No		OR months old:		6	I followed the NHS recommendation on 6 months			Peas		Carrot		Peppers		Potato								Banana		Apple		Grape									No	Yes	Yes	Yes	No	No	No	No	Yes	Yes
402	95.150.221.26	Yes, she/he is still being breastfed	8		No		weeks old:	28	28	Baby was developed enough to start having solids		3 or more times a week	Cucumber	3 or more times a week	Peppers	Once or twice a week	Broccoli	Once or twice a week	Corn on the cob							3 or more times a week	Strawberry	Less than once a week	Raspberry	Once or twice a week	Bananas	3 or more times a week	Apple	Less than once a week	Blueberry					Yes	Yes	Yes	Yes	Yes	No	No		No	Yes
403	86.13.28.142	Yes, she/he is still being breastfed	2019-08-06		No		OR months old:		5.5 months	Baby was developed enough to start having solids		3 or more times a week	Avocado	3 or more times a week	Broccoli	3 or more times a week	Carrots	Less than once a week	Brussels sprouts	Less than once a week	Silverbeet	Less than once a week	Tomato	3 or more times a week	Potato	3 or more times a week	Banana	3 or more times a week	Strawberries	Once or twice a week	Clementines	Once or twice a week	Mango	Once or twice a week	Apple	3 or more times a week	Pear	Once or twice a week	Raspberries	Yes	Yes	Yes	Yes	Yes	No	No		Yes	Yes
404	90.249.225.232	Yes, she/he was breastfed but now stopped		1	No		OR months old:		6	I followed the NHS recommendation on 6 months		3 or more times a week	Peas	Once or twice a week	Sweetcorn											Less than once a week	Banana													Yes	Yes	Yes	Yes	Yes	No	No	No	Yes	Yes
405	86.183.91.56	Yes, she/he is still being breastfed	2		No		OR months old:		6	I followed the NHS recommendation on 6 months		3 or more times a week	Sweet potato	3 or more times a week	Peas	3 or more times a week	Carrots	Less than once a week	Tomatoes	Less than once a week	Broccoli	Less than once a week	Parsnip	Less than once a week	Butternut squash	Once a day	Banana	3 or more times a week	Plum	3 or more times a week	Pear	Once or twice a week	Blueberries	Less than once a week	Strawberries	Once or twice a week	Melon	Less than once a week	Orange	Yes	Yes	Yes	Yes	Yes	No	No	No	No	Yes
406	81.110.17.232	Yes, she/he is still being breastfed	6-15 times		No		OR months old:		6	I followed the NHS recommendation on 6 months		More than once a day	Broccoli,	3 or more times a week	Cauliflower	3 or more times a week	Carrots	Once or twice a week	Okra	3 or more times a week	Peas	3 or more times a week	Asparagus	3 or more times a week	Spinach	3 or more times a week	Apple	3 or more times a week	Banana	3 or more times a week	Melon	3 or more times a week	Grapes	3 or more times a week	Pineapple	3 or more times a week	Mango	Once a day	Raspberries	Yes	Yes	Yes		Yes	No	No	Yes	No	Yes
407	80.193.117.134	Yes, she/he is still being breastfed	4		Yes (please specify brand and name)		OR months old:		6	I followed the NHS recommendation on 6 months		3 or more times a week	Cucmber	Once or twice a week	Carrot	Once or twice a week	Green Beans	Once or twice a week	Beans (many different varities)	Once or twice a week	mushrooms	3 or more times a week	sweetcorn	Once or twice a week	peas	3 or more times a week	banana	3 or more times a week	strawberries	Once or twice a week	apple	3 or more times a week	melon	Once or twice a week	grapes	3 or more times a week	raspberries	Less than once a week	cherries	No	Yes	Yes	Yes	No	No	No	No	Yes	Yes
408	159.253.68.51	Yes, she/he was breastfed but now stopped		12	No		OR months old:		6	Baby was developed enough to start having solids		3 or more times a week	Carrots	Once or twice a week	Sweetcorn	3 or more times a week	Potato	Once or twice a week	Green beans							Once a day	Banana	3 or more times a week	Strawberry	Once or twice a week	Blueberry	3 or more times a week	Apple	3 or more times a week	Orange	Once or twice a week	Grapes	Once or twice a week	Pear	Yes	Yes	Yes	Yes	Yes	No	No	Yes	Yes	Yes
409	89.141.241.31	Yes, she/he is still being breastfed	8		No		OR months old:		6	I followed the NHS recommendation on 6 months		More than once a day	Carrots, broccoli, peas, sweetcorn, cucumber, courgette, pepper, mushroom, aubergine, avocado, tomato, beetroot, sweet potato, spinach, onion	More than once a day												Once a day	Melon/watermelon	Once a day	Nectarines/peaches	Once a day	Banana	3 or more times a week	Pear	Less than once a week	Apple	Once or twice a week	Plums	3 or more times a week	Strawberries	Yes	Yes	Yes	No	No	No	No	No	Yes	Yes
410	94.6.146.169	No, she/he was never breastfed			Yes (please specify brand and name)	Cow and gate	OR months old:		6	Baby was interested in the food she/he saw around		Once or twice a week	Carrots		Broccoli																														No	No	No
411	94.13.218.159	No, she/he was never breastfed			Yes (please specify brand and name)	Cow &gate	weeks old:	21	21	Baby was interested in the food she/he saw around		3 or more times a week	Peas	3 or more times a week	Tomatoes	Once or twice a week	Carrots	Once or twice a week	Sweetcorn	Once or twice a week	Spinach	Once or twice a week	Broccoli	Less than once a week	Squash	3 or more times a week	Blueberry	3 or more times a week	Strawberries	Once or twice a week	Raspberries	3 or more times a week	Banana	Less than once a week	Satsuma	Less than once a week	Grapes	Once or twice a week	Pineapple	Yes	Yes	Yes	Yes	Yes	No	No	No	Yes	Yes
412	86.168.114.195	Yes, she/he is still being breastfed	Twice		Yes (please specify brand and name)	Aptimal	OR months old:		6 months	Baby was interested in the food she/he saw around		Once a day	Carrots	3 or more times a week	Peas	Once or twice a week	Cauliflower	Once or twice a week	Broccoli							Once a day	Strawberries	3 or more times a week	Banana	Once or twice a week	Blueberries	Less than once a week	Raspberries							Yes	Yes	Yes	Yes	Yes	No	No	No	Yes	No
413	86.1.22.15	Yes, she/he is still being breastfed	2019-08-06		No		OR months old:		6	Baby was developed enough to start having solids		3 or more times a week	Pepper	3 or more times a week	Cucumber	3 or more times a week	Carrot	Once or twice a week	Broccoli	Once or twice a week	Green bean	3 or more times a week	Sweet potato	3 or more times a week	Courgette	3 or more times a week	Banana	3 or more times a week	Raspberry	3 or more times a week	Strawberry	Once or twice a week	Nectarine	Once or twice a week	Plum	Less than once a week	Pear	3 or more times a week	Tomato						No	No	No
414	188.29.165.208	Yes, she/he is still being breastfed	20		No		OR months old:		6 mo	I followed the NHS recommendation on 6 months		More than once a day	all													More than once a day	all													No	No	No	No	No	No	No	No	Yes	Yes
415	109.147.235.157	Yes, she/he is still being breastfed	9		No		weeks old:	24	24	Baby was developed enough to start having solids		Once or twice a week	Brocolli	Once or twice a week	Peas	Once or twice a week	Sweetcorn	Once or twice a week	Carrot	Once a day	Cucumber	Once or twice a week	Green beans	3 or more times a week	Variety of others	3 or more times a week	Strawberries	3 or more times a week	Raspberries	3 or more times a week	Apple/Pear	Less than once a week	Blueberries	Once or twice a week	Melons	Less than once a week	Nectarines	Less than once a week	Plums	Yes	Yes	Yes	Yes	Yes	No	No	Yes	Yes	Yes
416	81.136.51.211	No, she/he was never breastfed			No		OR months old:		6	I followed the NHS recommendation on 6 months		3 or more times a week	Peas	3 or more times a week	Broccoli	3 or more times a week	Carrots	Once or twice a week	Cucumber	Once or twice a week	Tomatoes	Once or twice a week	Beans	Once or twice a week	Cauliflower	3 or more times a week	Banana	Once or twice a week	Strawberries	Once or twice a week	Blueberries	Once or twice a week	Raspberries	3 or more times a week	Apple	Once or twice a week	Peach	Once or twice a week	Orange	Yes	Yes	Yes	Yes	Yes	Yes	No	Yes	Yes	Yes
417	90.196.7.170	Yes, she/he is still being breastfed	4		No		OR months old:		6	I followed the NHS recommendation on 6 months		Once a day	Peas	Once a day	Sweetcorn	3 or more times a week	Beans	3 or more times a week	Pepper	Once or twice a week	Carrot	Once or twice a week	Green beans	Once or twice a week	Butternut squash	Once or twice a week	Pineapple	3 or more times a week	Strawberries	Once or twice a week	Avocado	Once or twice a week	Clementines	Once or twice a week	Tomato	3 or more times a week	Bananas	Once or twice a week	Pear	Yes	No	No	No	Yes	No	No	No	No	Yes
418	5.71.69.161	Yes, she/he was breastfed but now stopped		16	No		OR months old:		6	I followed the NHS recommendation on 6 months		3 or more times a week	Potatoes			Less than once a week	Peas									Once a day	Watermelon	3 or more times a week	Apple	3 or more times a week	Pear	Once or twice a week	Cherries	3 or more times a week	Bananas	Less than once a week	Other soft fruit eg strawberries, raspberries								No	No	No
419	88.104.139.163	Yes, she/he is still being breastfed	5		No		OR months old:		6	I followed the NHS recommendation on 6 months		Once or twice a week	broccoli	3 or more times a week	spinach	Less than once a week	mushrooms	3 or more times a week	tomatoes	Once or twice a week	cucumber	3 or more times a week	carrots	3 or more times a week	peppers	Once a day	blueberries	Once a day	strawberries	Once a day	bananas	3 or more times a week	cherries	3 or more times a week	mango	3 or more times a week	pear	Once or twice a week	orange	Yes	Yes	Yes	No	No	No	No	No	Yes	Yes
420	213.123.213.102	Yes, she/he is still being breastfed	6		No		OR months old:		5.5	I followed the NHS recommendation on 6 months		Once a day	Broccoli	Once a day	Carrots	Once a day	Green beans	Once a day	Cauliflower							Once a day	Raspberries	Once a day	Strawberries	Once a day	Banana	Once a day	Kiwi					Less than once a week							No	No	No
421	176.250.185.166	Yes, she/he was breastfed but now stopped		6	Yes (please specify brand and name)	Aptamil	OR months old:		6	I followed the NHS recommendation on 6 months		Once a day	Green veg	Once a day	Other veg											More than once a day														Yes	Yes	Yes	Yes	Yes	No	No	No	Yes	Yes
422	2.127.216.42	Yes, she/he is still being breastfed	Countless		No		OR months old:		6 months 1 week	Baby was developed enough to start having solids		Once or twice a week	Peppers	Once or twice a week	Broccoli	Once or twice a week	Cauliflower	Once or twice a week	Onions	Less than once a week	Baby corn					Once or twice a week	Melon	Less than once a week	Apples	Less than once a week	Strawberries	Less than once a week	Banana							Yes	Yes	Yes	Yes	Yes	No	No	No	Yes	Yes
423	213.205.241.119	Yes, she/he was breastfed but now stopped		4 months	Yes (please specify brand and name)	SMA	OR months old:		6	I followed the NHS recommendation on 6 months		More than once a day		More than once a day			3									More than once a day					Strawberries oranges banana									No			Yes	Yes	No	No	Yes	No	No
424	81.102.83.200	No, she/he was never breastfed			Yes (please specify brand and name)	Sainsburyâ€™s	OR months old:		5 and a half months	Baby was developed enough to start having solids		Once or twice a week	courgette	Once or twice a week	Broccoli	Once or twice a week	Cauliflower	Once or twice a week	Green beans																					No	No	No	No	No	No	No	No	No	Yes
425	94.194.31.133	Yes, she/he is still being breastfed	8		No		OR months old:		6	I followed the NHS recommendation on 6 months		Once or twice a week	Carrots	Once or twice a week	Broccoli	Once or twice a week	Peas	Once or twice a week	Cauliflower	Once or twice a week	Beans		Avocado	Less than once a week	Spinach	Once or twice a week	Banana	Once or twice a week	Strawberries	Less than once a week	Blueberries	Once or twice a week	Mango	Once or twice a week	Pear	Less than once a week	Watermelon	Less than once a week	Rasberries						No	No	No
426	82.30.13.6	No, she/he was never breastfed			Yes (please specify brand and name)	SMA	OR months old:		4.5 months	Baby was interested in the food she/he saw around		3 or more times a week	Carrots	3 or more times a week	Peas	3 or more times a week	Broccoli	3 or more times a week	Baby corn	Once or twice a week	Cauliflower					3 or more times a week	Apples	3 or more times a week	Pears	3 or more times a week	Peaches	3 or more times a week	Melon	Less than once a week	Apricot	Less than once a week	Plums	3 or more times a week	Strawberries	Yes	Yes	Yes	Yes	Yes	No	No	No	Yes	Yes
427	94.193.130.209	Yes, she/he is still being breastfed	7, or on demand		No		weeks old:	26	26	I followed the NHS recommendation on 6 months		Once or twice a week	Broccoli	Once or twice a week	Carrot	Once or twice a week	Peas	Once or twice a week	Corn	Once or twice a week	Sweet potato	Once or twice a week	Peas			3 or more times a week	Banana			Once or twice a week	Raspberry	Less than once a week	Strawberry	Less than once a week	Mango	Less than once a week	Melon			Yes	Yes	Yes	Yes	Yes	No	No	No	Yes	Yes
428	80.189.65.128	Yes, she/he is still being breastfed	10		No		weeks old:	24	24	I followed the NHS recommendation on 6 months		Once a day	Cucumber	3 or more times a week	Broccoli	Once or twice a week	Green beans	Less than once a week	Carrot	Once or twice a week	Leek	Once or twice a week	Spring onion	Once or twice a week	Watercress	Less than once a week	Apple	Less than once a week	Mango	Once or twice a week	Banana	Less than once a week	Pear	Once or twice a week	Orange	Less than once a week	Lemon	Once or twice a week	Pineapple	No	No	No	Yes	Yes	No	No	No	No	Yes
429	82.32.117.34	Yes, she/he is still being breastfed	2019-10-08		No		OR months old:		6	I followed the NHS recommendation on 6 months		Once or twice a week	Broccoli	Once or twice a week	Carrot	Less than once a week	Cauliflower	Less than once a week	Green beans	Once or twice a week	Courgette					Once or twice a week	Melon		Pineapple	Once or twice a week	Watermelon	Once or twice a week	Banana	Less than once a week	Mango					Yes	Yes	Yes	Yes	Yes	No	No	No	Yes	Yes
430	82.132.184.120	Yes, she/he was breastfed but now stopped		2	Yes (please specify brand and name)	C&G	OR months old:		7	Baby was developed enough to start having solids		Once a day	Carrots	Once a day	Broccoli	Once a day	Sweetcorn	3 or more times a week	Sweet potato	Once a day	Potatoes	Once a day	Green beans			Once a day	Banana	3 or more times a week	Strawberries											Yes	Yes	No	Yes	Yes	No	No	No	Yes	Yes
431	82.132.245.70	Yes, she/he is still being breastfed	2019-08-06		No		OR months old:		6 months	I followed the NHS recommendation on 6 months		Once or twice a week	Peas	Once or twice a week	Sweet corn	Less than once a week	Cauliflower	Once or twice a week	Broccoli	Less than once a week	Courgette	Less than once a week	Peppers	Less than once a week	Aubergine	Once a day	Satsuma	Once or twice a week	Strawberries	Less than once a week	Peach	Less than once a week	Pear	Less than once a week	Lemon	Less than once a week	Raspberries	Less than once a week	Melon	Yes	No	No	Yes	Yes	No	No	No	Yes	Yes
432	195.147.237.39	Yes, she/he is still being breastfed	6		No		OR months old:		6	I followed the NHS recommendation on 6 months		Once a day	Cucumber	Once or twice a week												3 or more times a week	Grapes	3 or more times a week	Apple	Less than once a week	Cherries	Less than once a week	Strawberries	Less than once a week	Melon	3 or more times a week	Banana	Less than once a week	Nectarine	No	Yes	Yes	Yes	No	No	No	No	Yes	Yes
433	109.153.134.9	Yes, she/he is still being breastfed	10+		No		OR months old:		6	I followed the NHS recommendation on 6 months			Brocoli		Cauliflour		Courgette		Onion		Carrot	More than once a day	Green beans		Parsnip		Banana		Apple		Grapes		Strawberry	More than once a day	Watermelon	More than once a day	Oranges								No	No	Yes		Yes
434	81.104.10.61	Yes, she/he is still being breastfed	11		No		OR months old:		6	I followed the NHS recommendation on 6 months		Once a day	Salad veg (cucumber, tomato, leaves, raw carrot etc)	3 or more times a week	Brassicas (broccoli, cauliflower etc)	3 or more times a week	Beans (runner beans, green beans, Helga beans, mange tout etc)	Once or twice a week	Corn on the cob/ baby corn	3 or more times a week	Root veg (carrots, parsnips)	Less than once a week	Asparagus	Once or twice a week	Peas, sweetcorn	3 or more times a week	Berries (strawberries, blueberries, raspberries, blackberries etc)	3 or more times a week	Stone fruit (plums, nectarines, peaches, apricots etc)	3 or more times a week	Apples/ pears	3 or more times a week	Melon (honeydew, watermelon, cantaloupe etc)	Once or twice a week	Grapes	Less than once a week	Dried fruit	Once or twice a week	Bananas	No	Yes	Yes	Yes	Yes	No	No	Yes	Yes	Yes
435	31.52.8.234	Yes, she/he was breastfed but now stopped		6	No		OR months old:		6	Baby was developed enough to start having solids		3 or more times a week	Broccoli	3 or more times a week	Carrots	3 or more times a week	Peas	3 or more times a week	Sweetcorn	Once or twice a week	Cauliflower	Less than once a week	Green beans	Once or twice a week	Parsnips	3 or more times a week	Strawberries	3 or more times a week	Blueberries	3 or more times a week	Banana	3 or more times a week	Avacado	Once or twice a week	Raspberries	Less than once a week	Pineapple	Once or twice a week	Melon	Yes	Yes	Yes	Yes	Yes	No	No	Yes	Yes	Yes
436	86.179.155.242	Yes, she/he is still being breastfed	5		No		weeks old:	24	24	Baby was developed enough to start having solids		Once or twice a week	Broccoli	Once or twice a week	Carrot	3 or more times a week	Sweet Potato	Once or twice a week	Sweetcorn (on the cob)	3 or more times a week	Onion	3 or more times a week	Pepper	Once or twice a week	Spring onion	Once or twice a week	Nectarine	Once or twice a week	Mango	3 or more times a week	Strawberry	3 or more times a week	Raspberry	3 or more times a week	Banana	Once or twice a week	Melon	Less than once a week	Pear	Yes	Yes	Yes	Yes	Yes	No	No	Yes	No	No
437	2.24.153.185	Yes, she/he was breastfed but now stopped		1	Yes (please specify brand and name)	Cow and gate stage 2	OR months old:		6	I followed the NHS recommendation on 6 months		3 or more times a week	Carrots	3 or more times a week	Broccoli	3 or more times a week	Cauliflower	Less than once a week	Sweetcorn	Less than once a week	Swede					3 or more times a week	Satsuma	Less than once a week	Strawberries	Less than once a week	Banana	Once or twice a week	Pear	Less than once a week	Apple	Once or twice a week	Kiwi	Less than once a week		Yes	Yes	Yes	Yes	Yes	No	No	No	Yes	Yes
438	86.134.212.178	Yes, she/he is still being breastfed	4		No		OR months old:		6	I followed the NHS recommendation on 6 months		3 or more times a week	Broccoli	Once or twice a week	Carrot	Once or twice a week	Sweetcorn	3 or more times a week	Courgette	Once or twice a week	Pepper	Once or twice a week	Cucumber	Less than once a week	Radishes	3 or more times a week	Melon	3 or more times a week	Banana	Once or twice a week	Peach	Once or twice a week	Satsuma	Less than once a week	Grape	Less than once a week	Pear	Once or twice a week	Avocado	No			No		No	No	No
439	94.11.152.48	Yes, she/he is still being breastfed	5		No		OR months old:		6 months	I followed the NHS recommendation on 6 months		3 or more times a week	Tomato	3 or more times a week	Cucumber	3 or more times a week	Celery	Once or twice a week	Parsnip	Once or twice a week	Swede	Once or twice a week	Cauliflower	3 or more times a week	Broccoli	More than once a day	Strawberries	More than once a day	Blueberries	More than once a day	Raspberries	More than once a day	Grapes	Once or twice a week	Banana	Once a day	Pineapple	More than once a day	Melon	Yes	Yes	Yes	Yes	Yes	Yes	No	Yes	Yes	Yes
440	82.43.184.251	Yes, she/he is still being breastfed	on demand		No		OR months old:		5.5	Baby was developed enough to start having solids		Once or twice a week	sweetcorn	3 or more times a week	broccoli	Once or twice a week	cauliflower	3 or more times a week	mushrooms	3 or more times a week	tomato	Once a day	avocados	3 or more times a week	carrots	Once a day	strawberries	Once a day	blackberries	Once a day	raspberries	Once a day	bananas	3 or more times a week	pear	Once or twice a week	nectarines	3 or more times a week	cherries		No	No		Yes	No	No	No
441	94.195.118.221	Yes, she/he is still being breastfed	2019-04-02		No		OR months old:		6	I followed the NHS recommendation on 6 months		Less than once a week	broccoli	Once a day	Mushrooms	More than once a day	Onions	Once a day	Peppers	3 or more times a week	Beans					Once a day	Raspberries	More than once a day	Oranges	Once a day	Banana	Once or twice a week	Grapes	3 or more times a week	Strawberries	Less than once a week	Blueberries	3 or more times a week	Apples	Yes		Yes	Yes	Yes	No	No	No	Yes	Yes
442	90.194.207.15	Yes, she/he is still being breastfed	3		No		OR months old:		6	I followed the NHS recommendation on 6 months		Once a day	Broccoli	3 or more times a week	Sweetcorn	3 or more times a week	Carrot	3 or more times a week	Peas	More than once a day	Cucumber	3 or more times a week	Celery	Once a day	Tomatoes	Once a day	Pear	Once a day	Banana	Less than once a week	Strawberries	3 or more times a week	Apples							Yes	Yes	Yes	Yes	Yes	No	No	No	Yes	Yes
443	95.149.132.42	Yes, she/he is still being breastfed	6- 8 times		No		OR months old:		6	I followed the NHS recommendation on 6 months		Once or twice a week	Sweet potato	3 or more times a week	Leek	Once or twice a week	Peas	3 or more times a week	Carrot	3 or more times a week	Tomato	3 or more times a week	Sweet corn	3 or more times a week	Parsnips	Once or twice a week	Strawberries	3 or more times a week	Banana											Yes	Yes		Yes	No	No	No	No	No	Yes
444	87.115.227.160	Yes, she/he is still being breastfed	2		No		OR months old:		6	Baby was developed enough to start having solids		Once a day	Cucumber	Once or twice a week	Carrot	Once or twice a week	Broccoli	3 or more times a week	Pepper	Once a day	Tomato					More than once a day	Blueberries	Once a day	Apple	3 or more times a week	Banana	3 or more times a week	Strawberries	3 or more times a week	Tangerine					Yes	Yes	Yes	Yes	Yes	No	No	Yes	Yes	Yes
445	146.90.41.237	Yes, she/he is still being breastfed	8		No		weeks old:	23	23	Baby was interested in the food she/he saw around		More than once a day	Brocolli													Once a day	Berries		Tomatoes		Apple									Yes	Yes	Yes	Yes	Yes	No		Yes	Yes	Yes
446	81.151.243.102	No, she/he was never breastfed			Yes (please specify brand and name)	Cow & Gate stage 1	OR months old:		6	Baby was interested in the food she/he saw around		3 or more times a week	Carrots	3 or more times a week	Peas	3 or more times a week	Sweetcorn	3 or more times a week	Broccoli	Less than once a week	Baby sweetcorn	Less than once a week	Sweet potato	Once or twice a week	Peppers	Once a day	Bananas	3 or more times a week	Raspberries	3 or more times a week	Blackberries	3 or more times a week	Blueberries	Once or twice a week	Strawberries	Once or twice a week	Grapes	Once a day	Cucumber	Yes	Yes	Yes	Yes	Yes	No	No	Yes	Yes	Yes
447	151.228.39.193	Yes, she/he was breastfed but now stopped		3 months (11weeks)	Yes (please specify brand and name)	Cow & gate stage 1	weeks old:	25	25	Baby was interested in the food she/he saw around		3 or more times a week	Sweet potato	3 or more times a week	Parsnips	Once or twice a week	Peas	Once or twice a week	Carrots	Less than once a week	Potato	Once or twice a week	Broccoli	Once or twice a week	Kale	Once or twice a week	Banana	3 or more times a week	Apple	3 or more times a week	Strawberry	Once or twice a week	Raspberry	Less than once a week	Satsuma	Once or twice a week	Mango	Once a day	Pear	Yes	No	Yes	No	No	No	No	No	No	Yes
448	213.205.192.108	Yes, she/he is still being breastfed	6		No		OR months old:		6	I followed the NHS recommendation on 6 months		3 or more times a week	Cucumber	3 or more times a week	Peppers	Once or twice a week	Carrots	3 or more times a week	Tomatoes	Once or twice a week	Mushrooms	Once or twice a week	Broccoli	Once a day	Anything we eat!	Once a day	Banana	Once or twice a week	Apple	Once a day	Strawberries, raspberries, blueberries	Once or twice a week	Peach	3 or more times a week	Satsumas	More than once a day	Anything we eat!	3 or more times a week	Pear	Yes	Yes	Yes	Yes	Yes	No	No	Yes	Yes	Yes
449	86.153.157.49	Yes, she/he is still being breastfed	Many times! Probably 15-20		Yes (please specify brand and name)	Usually Hipp, but have had aptimil and cow and gate	OR months old:		5	Baby was developed enough to start having solids		Once or twice a week	Brocolli	Once or twice a week	Carrot	Once or twice a week	Sweet potato	Once or twice a week	Cauliflower							Once or twice a week	Banana	Once or twice a week	Apple	Once or twice a week	Melon	Once or twice a week	Avocado								No	No	No	No	No	No	No	No
450	109.151.230.36	Yes, she/he was breastfed but now stopped		14mths	No		OR months old:		6	I followed the NHS recommendation on 6 months		Once or twice a week	Peas	Once or twice a week	Sweetcorn	Less than once a week	Broad beans	Less than once a week	Broccoli	Less than once a week	Carrots	Once or twice a week	Courgette	3 or more times a week	Peppers	More than once a day	Blueberries	Once a day	Banana	Once or twice a week	Strawberries	Once or twice a week	Raspberries	3 or more times a week	Grapes	Less than once a week	Melon	3 or more times a week	Tangerine	Yes	Yes	Yes	Yes	No	No	No	No	Yes	Yes
451	176.253.0.76	Yes, she/he was breastfed but now stopped		15 months	No		OR months old:		6	Baby was developed enough to start having solids		3 or more times a week	Carrots	3 or more times a week	Broccoli	3 or more times a week	Tomatoes	Once or twice a week	Sweetcorn	3 or more times a week	Mushrooms	Once or twice a week	Green beans	Less than once a week	Courgettes	Once a day	Banana	More than once a day	Orange	3 or more times a week	Grapes	3 or more times a week	Blueberry	Once or twice a week	Strawberries	3 or more times a week	Melon	Less than once a week	Pineapple	Yes	Yes	Yes	Yes	Yes	No	No	No	Yes	No
452	94.1.188.163	Yes, she/he was breastfed but now stopped		12	No		OR months old:		6 months	Baby was developed enough to start having solids																														Yes	Yes	Yes	Yes	Yes	Yes	Yes	Yes	Yes	Yes
453	2.27.248.102	Yes, she/he was breastfed but now stopped		2	No		OR months old:		6	I followed the NHS recommendation on 6 months		3 or more times a week	peas	3 or more times a week	sweetcorn	3 or more times a week	spinach	3 or more times a week	courgette	3 or more times a week	beans	Once or twice a week	swede	3 or more times a week	carrot	Once a day	banana	3 or more times a week	blueberries	3 or more times a week	raspberries	Once or twice a week	melon	3 or more times a week	plum	Once or twice a week	nectarines	Once or twice a week	grapes	Yes	Yes	Yes	Yes	Yes	No	No	No	Yes	Yes
454	81.155.26.148	Yes, she/he is still being breastfed	7		No		OR months old:		6	Baby was developed enough to start having solids		3 or more times a week	Carrot	3 or more times a week	Peppers	3 or more times a week	Onion	3 or more times a week	Mushroom	3 or more times a week	Cucumber	Once or twice a week	Lettuce			Once or twice a week	Melon	Once or twice a week	Pineapple	3 or more times a week	Apple	3 or more times a week	Oranges	3 or more times a week	Bananas	3 or more times a week	Grapes	Once or twice a week	Tomato	Yes	Yes	Yes	Yes	Yes	No	No	Yes	No	Yes
455	213.205.240.113	Yes, she/he was breastfed but now stopped		0	Yes (please specify brand and name)	Sma	OR months old:		6	I followed the NHS recommendation on 6 months		More than once a day		More than once a day		More than once a day		More than once a day		More than once a day		More than once a day		More than once a day		More than once a day		More than once a day		More than once a day		More than once a day		More than once a day		More than once a day		More than once a day		Yes	Yes	Yes	Yes	Yes	No	No	No	Yes	Yes
456	5.65.176.134	No, she/he was never breastfed			Yes (please specify brand and name)	Cow and gate	OR months old:		5	I was told that it was the time to (please specify by whom)	Health visitor	3 or more times a week	Carrots	Once or twice a week	Sweet potato	Once or twice a week	Butter nut squash	Once or twice a week	Parsnip	Once or twice a week	Peas	Once or twice a week	Sweetcorn	Once or twice a week	Brocolli	Once a day	Banana	Once a day	Strawberries	3 or more times a week	Raspberries	Once or twice a week	Pear	Once or twice a week	Apple	3 or more times a week	Satsuma	Once or twice a week	Blueberries	Yes	Yes	Yes	Yes	Yes	No	No	No	Yes	Yes
457	148.252.129.124	No, she/he was never breastfed			Yes (please specify brand and name)		OR months old:		3	Baby was interested in the food she/he saw around		More than once a day	Carrots broccoli cauliflower peppers peas sweet corn courgette onions	Once a day		More than once a day		More than once a day		More than once a day		More than once a day		More than once a day		More than once a day	Bananas	More than once a day	Raspberries	More than once a day	Kiwi	More than once a day	Melon	More than once a day	Pineapple	More than once a day	Strawberries	More than once a day	Blueberries	Yes	Yes	Yes	No	No	No	No	Yes	No	Yes
458	87.115.234.180	Yes, she/he is still being breastfed	4		No		OR months old:		5.5	Baby was developed enough to start having solids		Once or twice a week	Courgette	Once or twice a week	Sweet potato	Once or twice a week	Peas	Once or twice a week	Sweetcorn	Less than once a week	Green beans	Once or twice a week	Brocoli	Once or twice a week	Cauliflower	Once or twice a week	Banana	3 or more times a week	Berries	Once or twice a week	Apples	3 or more times a week	Grapes	Less than once a week	Nectarine	Less than once a week	Mango	Once or twice a week	Melon	Yes	Yes	Yes	Yes	Yes	No	No	No	No	Yes
459	86.157.69.98	Yes, she/he is still being breastfed	1		No		OR months old:		5	Baby was interested in the food she/he saw around			Carrot,sweet potatoe, cauliflower, peas,mushroom,onion	3 or more times a week													Strawberry, banana	Once or twice a week												Yes	Yes	Yes	Yes	Yes	No	No	No	Yes	Yes
460	86.129.9.54	No, she/he was never breastfed			Yes (please specify brand and name)	Hipp organic	weeks old:	23	23	Baby was developed enough to start having solids		3 or more times a week	Carrot	Less than once a week	Sweet potato	3 or more times a week	Cucumber	Once or twice a week	Peas	Less than once a week	Broccoli	Less than once a week	Butternut	3 or more times a week	Tomato	Once or twice a week	Banana	Once or twice a week	Apple	Once or twice a week	Strawberries	Once or twice a week	Blueberries	Once or twice a week	Melon	Once or twice a week	Grapes			Yes	Yes	Yes	Yes	Yes	No	No	No	Yes	Yes
461	2.123.127.119	No, she/he was never breastfed			No		OR months old:		5	Baby was interested in the food she/he saw around		Once a day	All veg													More than once a day	All fruit													Yes	Yes	Yes	Yes	Yes	No	No	No	Yes	Yes
462	90.196.107.191	No, she/he was never breastfed			Yes (please specify brand and name)	Sma	OR months old:		6	Baby was developed enough to start having solids		3 or more times a week	Carrot	3 or more times a week	Butternut squash	3 or more times a week	Parsnip	Once or twice a week	Broccoli	Once or twice a week	Cauliflower	Once or twice a week	Green beans	Once or twice a week	Peas	3 or more times a week	Apple	3 or more times a week	Watermelon	3 or more times a week	Oranges	Once or twice a week	Plum	Once or twice a week	Strawberry	Less than once a week	Peachs	Once or twice a week	Mango	Yes	Yes	Yes	Yes	Yes	No	No	Yes	No	Yes
463	193.62.43.125	No, she/he was never breastfed			No		OR months old:		4	Baby was hungry		3 or more times a week	carrots	3 or more times a week	peas	3 or more times a week	cucumber	3 or more times a week	tomatoe	Once or twice a week	brocoli	Once or twice a week	cauliflower			3 or more times a week	banana	3 or more times a week	apple	Once or twice a week	grapes	Once or twice a week	orange												No	No
464	5.68.248.234	Yes, she/he is still being breastfed	7		No		OR months old:		6	I followed the NHS recommendation on 6 months		Once or twice a week	Broccoli	Once a day	Peppers	More than once a day	Cucumber	3 or more times a week	Carrots	3 or more times a week	Spinach	3 or more times a week	Courgette			3 or more times a week	Strawberry	Once or twice a week	Mango	Once a day	Peach	3 or more times a week	Apple							Yes	Yes	Yes	Yes	Yes	No	No	No	No	No
465	2.123.103.24	No, she/he was never breastfed			Yes (please specify brand and name)	Hipp organic	OR months old:		5	Baby was interested in the food she/he saw around			Carrot		Parsnip		Swede		Cucumber		Peas		Sweetcorn	3 or more times a week	Cauliflower	3 or more times a week	Apple		Pear		Nectarine		Melon		Blueberries		Peach			Yes	Yes	Yes	Yes	Yes	No	No	No	Yes	Yes
466	90.211.210.247	No, she/he was never breastfed			Yes (please specify brand and name)	Aptimel	OR months old:		5	I was told that it was the time to (please specify by whom)	Polish paediatrician	Once or twice a week	Cucumber, carrots,													3 or more times a week	Banana	Once or twice a week	Strawberries	3 or more times a week	Raspberry	Once or twice a week	Avocado	Less than once a week	Pear and apple	Less than once a week	Mango, peach, melon			Yes	Yes	Yes	Yes	Yes	No	No	No	No	No
467	213.205.241.27	Yes, she/he was breastfed but now stopped		0	No		weeks old:	24	24	Baby was developed enough to start having solids		3 or more times a week	Spinach	Less than once a week	Broccoli	Less than once a week	Courgette	Once or twice a week	Mushroom	Once or twice a week	Carrot	3 or more times a week	Onion			Once or twice a week	Watermelon/melon	3 or more times a week	Raspberries	Once or twice a week	Blueberries	3 or more times a week	Banana	Once or twice a week	Tomato	Once or twice a week	Cucumber	Once or twice a week	Strawberries	Yes	Yes	Yes	Yes	Yes	No	No	Yes	Yes	Yes
468	176.27.218.97	Yes, she/he is still being breastfed	4		No		OR months old:		6 months	I followed the NHS recommendation on 6 months		Once or twice a week														3 or more times a week	Strawberries	3 or more times a week	Blueberries	Less than once a week	Cherries	3 or more times a week	Banana	Once or twice a week	Raspberries	Once or twice a week	Apple	Once or twice a week	Pear	Yes	Yes	Yes	Yes	No	No	No	No	No	No
469	213.122.130.113	No, she/he was never breastfed			Yes (please specify brand and name)	Sainsburyâ€™s	OR months old:		6	I followed the NHS recommendation on 6 months		Once or twice a week	Carrot	Once or twice a week	Broccoli	Once or twice a week	Peas									Once a day	Banana	Once or twice a week	Strawberry	Less than once a week	Blueberry									Yes	Yes	Yes	Yes	Yes	No	No		No	Yes
470	213.205.194.118	Yes, she/he is still being breastfed	4		No		OR months old:		6months	Baby was interested in the food she/he saw around		More than once a day	Potatoes carrots broccoli peas sweet potatoes swede sweet corn	3 or more times a week		3 or more times a week										More than once a day			Strawberries		Blueberries		Pears		Bananas					Yes	Yes	Yes	Yes	Yes	No			No	No
471	86.22.234.136	Yes, she/he is still being breastfed	2		No		OR months old:		6	Baby was developed enough to start having solids		3 or more times a week	Sweet potato or white potato	Once or twice a week	Broccoli	Once or twice a week	Leek	3 or more times a week	Carrot	Once or twice a week	Cauliflower	Once or twice a week	Butternut Squash	Once or twice a week	Spring Greens	3 or more times a week	Onion	3 or more times a week	Tomato	Once or twice a week	Spinach	Once or twice a week	Pea	Once or twice a week	Celery	3 or more times a week	Cucumber	Once or twice a week	Avocado	Yes	Yes	Yes	Yes	Yes	Yes	No	No	Yes	Yes
472	188.222.114.59	Yes, she/he was breastfed but now stopped		6	Yes (please specify brand and name)	Hipp first infant milk	OR months old:		5.5	Baby was developed enough to start having solids		Once a day	Peas	Once a day	Carrots	3 or more times a week	Broccoli	Once or twice a week	Spinach	Once or twice a week	Cauliflower	Once or twice a week	Sprouts	Once or twice a week	Green beans	Once a day	Kiwi	Once a day	Raspberries	3 or more times a week	Mango	3 or more times a week	Apples	3 or more times a week	Clementine	Once a day	Banana	3 or more times a week	Strawberry	Yes	Yes	Yes	Yes	Yes	No	No	Yes	Yes	Yes
473	86.9.62.214	Yes, she/he is still being breastfed	6		No		weeks old:	26	26	Baby was developed enough to start having solids		Once a day	Green beans	3 or more times a week	Carrots	3 or more times a week	Broccoli	Once or twice a week	Peas	Once or twice a week	Cauliflower	3 or more times a week	Beans	3 or more times a week	Sweet potato	Once a day	Blueberrys	Less than once a week	Apple	Once or twice a week	Pear	3 or more times a week	Strawberries	3 or more times a week	Raspberries	Once a day	Kiwi	Less than once a week	Banana	Yes	Yes	Yes	Yes	Yes	No	No	No	Yes	Yes
474	82.132.219.126	Yes, she/he was breastfed but now stopped		6	Yes (please specify brand and name)	Aptamil	OR months old:		6	I followed the NHS recommendation on 6 months		3 or more times a week	Brocolli	3 or more times a week	Sweet potato	Once or twice a week	Carrot cooked	Once or twice a week	Parsnip	Less than once a week	Courgette	Less than once a week	Beetroot			3 or more times a week	Raspberries	3 or more times a week	Strawberries	3 or more times a week	Banana	Less than once a week	Cooked apple
475	95.148.112.217	No, she/he was never breastfed			Yes (please specify brand and name)	Sam highlenergy	OR months old:		6	Baby needed to gain more weight																														No			Yes	No	No	No	No	No	No
476	86.133.81.131	No, she/he was never breastfed			Yes (please specify brand and name)	Cow and gate first milk	OR months old:		6	I followed the NHS recommendation on 6 months		Once or twice a week	Broccoli	Once or twice a week	Carrot	Less than once a week	Cauliflower	Less than once a week	Peas	Less than once a week	Green beans	Less than once a week	Sweetcorn			Once a day	Banana	3 or more times a week	Kiwi fruit	Once or twice a week	Melon	Once or twice a week	Strawberry	Less than once a week	Blackberry	Once or twice a week	Nectarine	Less than once a week	Plum	Yes	Yes	Yes	Yes	Yes	No	No	No	Yes	Yes
477	125.238.50.56	Yes, she/he is still being breastfed	Donâ€™t count on demand		No		OR months old:		6	I followed the NHS recommendation on 6 months		Once or twice a week	Broccoli	3 or more times a week	Spinach	3 or more times a week	Kumera	Once or twice a week	Cabbage	3 or more times a week	Zucchini	Less than once a week	Cauliflower	Less than once a week	Potato	3 or more times a week	Apple	Once a day	Pear	3 or more times a week	Orange	3 or more times a week	Banana	Once or twice a week	Blueberry	Less than once a week	Peach	Less than once a week	Persimmon	Yes	No	No	Yes	Yes	No	No	No	No	No
478	176.251.54.122	Yes, she/he was breastfed but now stopped		6 months	No		OR months old:		4	Baby was interested in the food she/he saw around		3 or more times a week	carrot	3 or more times a week	Broccoli	Once or twice a week	Cauliflower	Less than once a week	Kale	Less than once a week	Spinach	3 or more times a week	Peas	Once a day	All veg - not fussy	Once or twice a week	Apple	3 or more times a week	Banana	3 or more times a week	Orange	3 or more times a week	Blueberries	Once or twice a week	Melon	Once or twice a week	Peach	Once or twice a week	Mango	Yes	Yes	Yes	Yes	Yes	No	No	No	Yes	Yes
479	92.54.186.162	Yes, she/he was breastfed but now stopped		8	No		OR months old:		6	Baby was interested in the food she/he saw around		3 or more times a week	Peas, carrots, broccoli, cauliflower, peppers, onions, sweet potato													Once or twice a week	Bananas, strawberries, oranges, blueberries, mangoes, raspberries													Yes	Yes	Yes	Yes	Yes	No	No	No	No	Yes
480	92.14.163.158	Yes, she/he was breastfed but now stopped		4 months	No		OR months old:		5 and a half months	Baby was interested in the food she/he saw around		Once or twice a week	Peas	Once or twice a week	Peppers											Once a day	Grapes	Once a day	Strawberries	Once or twice a week	Pineapple	Once or twice a week	Mango	Once or twice a week	Watermelon					Yes	Yes	Yes	Yes	Yes	Yes	No	No	Yes	Yes
481	92.6.172.223	Yes, she/he was breastfed but now stopped		5 weeks	Yes (please specify brand and name)	SMA	OR months old:		6	Baby was developed enough to start having solids		3 or more times a week	Carrots	Once or twice a week	Brocolli	Less than once a week	Parsnips	3 or more times a week	Pepper	Once or twice a week	Green beans	Once or twice a week	Sweetcorn	Once or twice a week	Butternut squash	3 or more times a week	Bananna	Once or twice a week	Apple	3 or more times a week	Strawberries	3 or more times a week	Peach	3 or more times a week	Nectarines	Less than once a week	Raspberry	Less than once a week	Satsuma	Yes	Yes	Yes	Yes	Yes	No	No	Yes	No	Yes
482	213.233.132.174	No, she/he was never breastfed			Yes (please specify brand and name)	Aptamil	weeks old:	23	23	Baby was interested in the food she/he saw around			Carrot parsnip onion tomato squash garlic sweet potato broccoli cauliflower peas edamame beans sweet corn celery avocado	Once a day												3 or more times a week	Banana	3 or more times a week	Strawberry	3 or more times a week	Raspberry	Less than once a week	Pineapple	Less than once a week	BlackBerry	Less than once a week	Blueberry	Less than once a week	Orange	Yes	Yes	Yes	Yes	Yes	No	No		No	Yes
483	31.127.203.123	No, she/he was never breastfed			Yes (please specify brand and name)	Aptimal	OR months old:		5mth	I was told that it was the time to (please specify by whom)	Our cleft team	Once or twice a week	Carrots	Once or twice a week	Cauliflower	Once or twice a week	Peas		Cucumber							3 or more times a week	Banana	Once or twice a week	Raspberry	Once or twice a week	Grapes									Yes	Yes	Yes	Yes	Yes	No	No	No	Yes	Yes
484	80.225.105.115	Yes, she/he is still being breastfed	6		Yes (please specify brand and name)	Aptamil	OR months old:		5	Baby was interested in the food she/he saw around		3 or more times a week	Broccoli	Once or twice a week	Carrots	3 or more times a week	Potato	Once a day	Avacado	3 or more times a week	Sweet potato					Once a day	Bananas	Once or twice a week	Grapes	Less than once a week	Raspberry									No	No		No	No	No	No	No	Yes	No
485	82.18.55.175	Yes, she/he is still being breastfed	4		No		weeks old:	26	26	I followed the NHS recommendation on 6 months		Once a day	Carrots	Once or twice a week	Broccoli	3 or more times a week	Peas	3 or more times a week	Sweet corn							3 or more times a week	Mango	3 or more times a week	Orange	3 or more times a week	Banana	Once or twice a week	Nectarines	Less than once a week	Avocado					Yes	Yes	Yes	Yes	Yes	No	No	No	No	Yes
486	94.15.100.196	Yes, she/he is still being breastfed	4		No		OR months old:		5	Baby was interested in the food she/he saw around		3 or more times a week	Spinach	Once or twice a week	Carrot	Once or twice a week	Peas	Once or twice a week	Sweet potato	Less than once a week	Courgette	3 or more times a week	Cucumber	Less than once a week	Sweetcorn	3 or more times a week	Banana	3 or more times a week	Apple	Once or twice a week	Blueberries	3 or more times a week	Pear	Once or twice a week	Nectarines	Less than once a week	Peaches	Less than once a week	Mango	Yes	Yes	Yes	Yes	Yes	No	No	No	No	Yes
487	81.136.78.121	No, she/he was never breastfed			Yes (please specify brand and name)	Sma	OR months old:		5	Baby was developed enough to start having solids		More than once a day	Carrot	Once a day	Parsnip	3 or more times a week	Sweet potato	3 or more times a week	Butternut squash	3 or more times a week	Peas	3 or more times a week	Onion	3 or more times a week	Peppers	3 or more times a week	Nercterine	3 or more times a week	Bannana	3 or more times a week	Strawberry	3 or more times a week	Grapes	3 or more times a week	Orange	3 or more times a week	Apple	3 or more times a week	Peach	Yes	Yes	Yes	Yes	Yes	No	No	No	Yes	Yes
488	86.158.124.108	Yes, she/he is still being breastfed	2		Yes (please specify brand and name)		OR months old:		6	Baby was developed enough to start having solids		Once or twice a week	Spinach	Once or twice a week	Carrots	Once or twice a week	Cauliflower	Once or twice a week	Broccoli	Once or twice a week	Peas	Less than once a week	Aubergine	Less than once a week	Courgette	3 or more times a week	Bananas	3 or more times a week	Apples	3 or more times a week	Pears	Less than once a week	Avocado	3 or more times a week	Mango	Once or twice a week	Apricot	3 or more times a week	Berries
489	86.161.6.219	Yes, she/he is still being breastfed	4		No		OR months old:		5.5	Baby was developed enough to start having solids		Once or twice a week	Brocolli	Once or twice a week	Carrots	Once or twice a week	Courgette	Once or twice a week	Asparagus	Once or twice a week	Squash	Once or twice a week	Spinach	Once or twice a week	Sweet potato	3 or more times a week	Blueberries	3 or more times a week	Strawberries	3 or more times a week	Tomatoes	3 or more times a week	Banana	Once or twice a week	Melon	Once or twice a week	Avocado	Once or twice a week	Apple	Yes	Yes	Yes	Yes	Yes	No	No	Yes	Yes	Yes
490	84.64.182.142	Yes, she/he is still being breastfed	3		Yes (please specify brand and name)	Aldi Mamia	OR months old:		5	Baby was interested in the food she/he saw around		Once a day	Carrot	Once a day	Broccoli	Once a day	Pepper	Once a day	Cucumber																					Yes	Yes	Yes	No	No	No	No	No	Yes	Yes
491	81.98.13.48	Yes, she/he was breastfed but now stopped		4	No		OR months old:		6	Baby was developed enough to start having solids				Once a day	Carrots	Once a day	Cucumber	Once a day	Tomatoes	Once a day	Potatoes	Once a day	Brocolli	Less than once a week				Once a day	Blueberries	Once a day	Strawberries	Once a day	Grapes							Yes	Yes	Yes	Yes	Yes	No	No		Yes	Yes
492	188.29.164.86	Yes, she/he is still being breastfed	Not sure as feed on demand		No		OR months old:		6	I followed the NHS recommendation on 6 months		Once or twice a week	Broccoli	Once or twice a week	Sweetcorn	Once or twice a week	Carrot	Once or twice a week	Tomato							Once or twice a week	Pear	Once or twice a week	Apple	Once or twice a week	Avocado	Once or twice a week	Peach	Once or twice a week	Raspberry	Once or twice a week	Banana			Yes	Yes	Yes	Yes	Yes
493	92.16.185.55	Yes, she/he was breastfed but now stopped		1 year old	Yes (please specify brand and name)	Aptamil	weeks old:	16 weeks	16 weeks	Baby was interested in the food she/he saw around		More than once a day			Peas, carrots, sweetcorn, beans, peppers,cucumber, olives, tomatoes											More than once a day	Bananas, apples, grapes, melon, satsumas, blueberries, raisins													Yes	Yes	Yes	Yes	Yes				Yes	Yes
494	37.228.251.61	Yes, she/he was breastfed but now stopped		5	Yes (please specify brand and name)	Aptamil	OR months old:		6	I followed the NHS recommendation on 6 months			Brocoli, cauliflower, carrots, butternut squash, asparagus, courgettes, spinach													Once a day	Apple mango pear banana raspberry blackberry avocado peaches plums													Yes					No	No	No	No
495	78.150.18.36	Yes, she/he was breastfed but now stopped		1 month	Yes (please specify brand and name)	Sma	OR months old:		14months	Baby was hungry		Once a day	Carrots	Once a day	Peas	Once a day		Once a day								Once a day	Plum	3 or more times a week	Apples	Once or twice a week	Blackberries									No	Yes	No	Yes	Yes	No	No	No	No	Yes
496	91.125.219.222	Yes, she/he is still being breastfed	7		Yes (please specify brand and name)	Cow and gate	OR months old:		5.5	Baby was developed enough to start having solids		3 or more times a week	Sweet potato	Less than once a week	Leeks	Less than once a week	Parsnip	Once or twice a week	Broccoli	Once or twice a week	Cauliflower	Once or twice a week	Carrots	Once or twice a week	Cabbage	Less than once a week	Strawberries	Once or twice a week	Apple	Once or twice a week	Pear									Yes	Yes	Yes	No	Yes	No	No	No	No	Yes
497	2.29.103.186	Yes, she/he is still being breastfed	9		No		OR months old:		5.5	Baby was developed enough to start having solids		3 or more times a week	Cucumber	Once or twice a week	Tomato	Once or twice a week	Courgette	Once or twice a week	Green beans	Once or twice a week	Peppers	Once or twice a week	Aubergine	Once or twice a week	Onion, carrot, baby sweet corn, beetroot, spinach, avocado	Once a day	Satsuma	Once or twice a week	Strawberry	Once or twice a week	Apple	Once or twice a week	Blueberry	Once or twice a week	Raspberry	Once or twice a week	Banana	Once or twice a week	Pear, grapes, plum, melon, watermelon	Yes	Yes	Yes	Yes	Yes	No	No	No	No	No
498	86.20.206.68	No, she/he was never breastfed			Yes (please specify brand and name)	Mamia	OR months old:		6	I followed the NHS recommendation on 6 months		Once a day	Cucumber	Once or twice a week	Carrot											Once a day	Strawberry	Less than once a week	Blackberry	3 or more times a week	Grapes									No	No	Yes	Yes	No	No	No	No	No	No
499	188.221.216.77	Yes, she/he is still being breastfed	2		No		OR months old:		6	I followed the NHS recommendation on 6 months		Once a day	Tomatoes	3 or more times a week	Carrots	3 or more times a week	Broccoli	Once or twice a week	Peas	Once or twice a week	Sweet potato	Once or twice a week	Spinach	Once or twice a week	Lentils	Once a day	Orange	Once a day	Banana	Once a day	Grapes	3 or more times a week	Apple	3 or more times a week	Kiwi	Once or twice a week	Strawberries	Once or twice a week	Blueberries	Yes	Yes	Yes	Yes	Yes	No	No		Yes	Yes
500	86.142.65.17	Yes, she/he was breastfed but now stopped		2	Yes (please specify brand and name)		OR months old:		5	Baby was interested in the food she/he saw around		3 or more times a week	Carrot	3 or more times a week	Butternut squash	3 or more times a week	Corgette	3 or more times a week	Brochilli	3 or more times a week	Cauliflower	3 or more times a week	Parsnip	Once or twice a week	Pea	Once or twice a week	Banana	Once or twice a week	Strawberry	Once or twice a week	Apple	Once or twice a week	Pear	Once or twice a week	Peach	Once or twice a week	Mango	Once or twice a week	Nectarine	No	Yes	Yes	Yes	Yes	No	No	No	No	Yes
501	94.197.120.24	Yes, she/he was breastfed but now stopped		12.5	Yes (please specify brand and name)	Cow and gate	OR months old:		5	Baby was hungry		3 or more times a week	Carrots	3 or more times a week	Peas	3 or more times a week	Brocoli	Once or twice a week	Sprouts	3 or more times a week	Cauliflower	Once or twice a week	Courgette	Once a day	All veg	Once a day	Banana	3 or more times a week	Pear	3 or more times a week	Apple	3 or more times a week	Grapes	3 or more times a week	Tomato					Yes	Yes	Yes	Yes	Yes	No	No	No	Yes	Yes
502	84.70.9.147	Yes, she/he was breastfed but now stopped		2 months	Yes (please specify brand and name)	Hipp Organic milk	OR months old:		5 1/2 months	Baby was interested in the food she/he saw around		Once or twice a week	Carrots	Once or twice a week	Butternut squash	3 or more times a week	Strawberries	3 or more times a week	Avacado	Once or twice a week	Peach	Once or twice a week	Pear																	Yes	Yes	Yes	No	Yes	No	No	No	No	Yes
[truncated: 69 more columns]

## Sheet: Food Neophobia
Participant ID	Food Neophobia Scale
	IP Address	I am constantly sampling new and different foods.	I don't trust new foods. I don't trust new foods.	If I don't know what is in a food, I won't try it. If I don't know what is in a food, I won't try it.	I like foods from different countries. I like foods from different countries.	Ethnic food looks too weird to eat. Ethnic food looks too weird to eat.	At dinner parties I will try a new food. At dinner parties I will try a new food.	I am afraid to eat things I have never had before. I am afraid to eat things I have never had before.	I am very particular about the foods I will eat. I am very particular about the foods I will eat.	I will eat almost anything. I will eat almost anything.	I like to try new ethnic restaurants. I like to try new ethnic restaurants.
	IPAddress
	{"ImportId":"ipAddress"}	{"ImportId":"QID23"}	{"ImportId":"QID24"}	{"ImportId":"QID25"}	{"ImportId":"QID26"}	{"ImportId":"QID27"}	{"ImportId":"QID28"}	{"ImportId":"QID29"}	{"ImportId":"QID30"}	{"ImportId":"QID31"}	{"ImportId":"QID32"}
1	86.191.31.140	Strongly agree	Strongly disagree	Strongly disagree	Strongly agree	Strongly disagree	Strongly disagree	Strongly disagree	Strongly disagree	Strongly agree	Strongly agree
2	5.69.210.133	Strongly agree	Strongly disagree	Strongly disagree	Strongly agree	Strongly disagree	Strongly agree	Neither agree nor disagree	Neither agree nor disagree	Neither agree nor disagree	Neither agree nor disagree
3	146.199.104.232	Strongly agree	Strongly disagree	Somewhat disagree	Strongly agree	Strongly disagree	Strongly agree	Strongly disagree	Strongly disagree	Somewhat agree	Strongly agree
4	51.6.2.65	Strongly agree	Neither agree nor disagree	Neither agree nor disagree	Somewhat agree	Neither agree nor disagree	Somewhat agree	Somewhat disagree	Neither agree nor disagree	Somewhat disagree	Neither agree nor disagree
5	213.31.149.60	Somewhat agree	Strongly disagree	Strongly agree	Strongly agree	Strongly disagree	Strongly agree	Somewhat disagree	Somewhat agree	Somewhat disagree	Strongly agree
6	90.249.93.242	Somewhat agree	Somewhat disagree	Somewhat agree	Somewhat agree	Neither agree nor disagree	Neither agree nor disagree	Somewhat disagree	Somewhat agree	Neither agree nor disagree	Neither agree nor disagree
7	86.131.223.194	Strongly disagree	Somewhat agree	Somewhat agree	Neither agree nor disagree	Neither agree nor disagree	Somewhat disagree	Strongly agree	Strongly agree	Strongly disagree	Somewhat disagree
8	85.255.233.11	Strongly agree	Strongly disagree	Strongly disagree	Strongly agree	Strongly disagree	Strongly agree	Strongly disagree	Strongly disagree	Strongly agree	Strongly agree
9	90.195.35.57	Somewhat agree	Somewhat disagree	Neither agree nor disagree	Strongly agree	Somewhat disagree	Somewhat agree	Strongly disagree	Somewhat disagree	Somewhat agree	Somewhat agree
10	90.210.130.219	Somewhat agree	Somewhat disagree	Somewhat disagree	Strongly agree	Somewhat disagree	Somewhat agree	Strongly disagree	Neither agree nor disagree	Somewhat agree	Strongly agree
11	82.132.242.147	Somewhat disagree	Somewhat disagree	Somewhat agree	Strongly agree	Somewhat disagree	Somewhat agree	Strongly agree	Somewhat agree	Strongly disagree	Somewhat agree
12	86.138.191.6	Somewhat agree	Somewhat disagree	Neither agree nor disagree	Strongly agree	Strongly disagree	Strongly agree	Strongly disagree	Strongly disagree	Somewhat agree	Strongly agree
13	86.187.172.36	Somewhat agree	Somewhat disagree	Somewhat disagree	Strongly agree	Strongly disagree	Strongly agree	Strongly disagree	Somewhat disagree	Somewhat agree	Strongly agree
14	86.163.250.76	Somewhat disagree	Strongly disagree	Neither agree nor disagree	Strongly agree	Strongly disagree	Somewhat agree	Neither agree nor disagree	Neither agree nor disagree	Neither agree nor disagree	Strongly agree
15	86.140.220.40	Somewhat disagree	Somewhat agree	Somewhat agree	Somewhat disagree	Neither agree nor disagree	Somewhat agree	Somewhat agree	Neither agree nor disagree	Somewhat disagree	Somewhat agree
16	94.12.44.190	Strongly disagree	Strongly disagree	Strongly disagree	Neither agree nor disagree	Neither agree nor disagree	Somewhat agree	Strongly disagree	Neither agree nor disagree	Neither agree nor disagree	Somewhat agree
17	151.231.105.18	Neither agree nor disagree	Somewhat disagree	Somewhat disagree	Somewhat agree	Somewhat disagree	Somewhat agree	Somewhat disagree	Somewhat disagree	Somewhat agree	Neither agree nor disagree
18	146.90.121.238	Strongly agree	Strongly disagree	Strongly disagree	Strongly agree	Strongly disagree	Strongly agree	Strongly disagree	Somewhat agree	Strongly agree	Strongly agree
19	86.145.185.29	Somewhat agree	Strongly disagree	Somewhat agree	Neither agree nor disagree	Neither agree nor disagree	Somewhat agree	Somewhat disagree	Somewhat agree	Neither agree nor disagree	Neither agree nor disagree
20	86.167.15.2	Somewhat agree	Strongly disagree	Somewhat disagree	Strongly agree	Strongly disagree	Somewhat agree	Somewhat disagree	Strongly disagree	Strongly agree	Somewhat agree
21	82.132.240.87	Neither agree nor disagree	Strongly disagree	Strongly disagree	Strongly agree	Strongly disagree	Somewhat agree	Strongly disagree	Somewhat disagree	Neither agree nor disagree	Neither agree nor disagree
22	86.129.8.135	Somewhat agree	Strongly disagree	Somewhat disagree	Strongly agree	Strongly disagree	Strongly agree	Strongly disagree	Strongly disagree	Strongly agree	Somewhat agree
23	81.101.102.229	Neither agree nor disagree	Somewhat disagree	Somewhat agree	Somewhat agree	Somewhat disagree	Somewhat agree	Somewhat agree	Somewhat agree	Somewhat disagree	Neither agree nor disagree
24	81.155.31.24	Neither agree nor disagree	Strongly disagree	Neither agree nor disagree	Strongly agree	Strongly disagree	Somewhat agree	Strongly disagree	Strongly disagree	Somewhat agree	Strongly agree
25	109.78.19.120	Somewhat agree	Strongly disagree	Strongly disagree	Strongly agree	Strongly disagree	Strongly agree	Strongly disagree	Strongly disagree	Strongly agree	Strongly agree
26	151.226.41.102	Somewhat disagree	Somewhat disagree	Somewhat agree	Strongly agree	Strongly disagree	Somewhat agree	Neither agree nor disagree	Somewhat disagree	Somewhat disagree	Strongly agree
27	95.146.32.70	Somewhat agree	Somewhat disagree	Somewhat agree	Strongly agree	Strongly disagree	Strongly agree	Somewhat disagree	Neither agree nor disagree	Somewhat agree	Strongly agree
28	92.17.113.231	Somewhat agree	Strongly disagree	Somewhat disagree	Somewhat agree	Strongly disagree	Strongly agree	Strongly disagree	Strongly disagree	Strongly agree	Somewhat agree
29	86.178.37.61	Neither agree nor disagree	Neither agree nor disagree	Somewhat agree	Somewhat agree	Strongly disagree	Somewhat disagree	Strongly disagree	Somewhat agree	Somewhat agree	Neither agree nor disagree
30	94.66.101.74	Somewhat agree	Strongly disagree	Somewhat disagree	Somewhat agree	Strongly disagree	Somewhat agree	Somewhat disagree	Somewhat disagree	Somewhat agree	Strongly agree
31	93.97.108.52	Neither agree nor disagree	Somewhat disagree	Somewhat agree	Somewhat agree	Somewhat disagree	Somewhat agree	Somewhat agree	Somewhat agree	Somewhat disagree	Neither agree nor disagree
32	86.146.238.196	Neither agree nor disagree	Strongly disagree	Strongly disagree	Strongly agree	Strongly disagree	Strongly agree	Strongly disagree	Strongly disagree	Somewhat agree	Somewhat agree
33	185.69.144.128	Somewhat disagree	Somewhat agree	Strongly agree	Somewhat disagree	Neither agree nor disagree	Somewhat disagree	Somewhat agree	Somewhat agree	Strongly disagree	Strongly disagree
34	31.20.211.56	Somewhat agree	Strongly disagree	Strongly disagree	Strongly agree	Strongly disagree	Strongly agree	Strongly disagree	Strongly disagree	Strongly agree	Strongly agree
35	90.249.19.125	Somewhat agree	Somewhat disagree	Strongly disagree	Strongly agree	Strongly disagree	Strongly agree	Somewhat disagree	Somewhat disagree	Somewhat agree	Strongly agree
36	2.25.212.245	Strongly agree	Strongly disagree	Strongly disagree	Strongly agree	Strongly disagree	Strongly agree	Strongly disagree	Strongly disagree	Strongly agree	Strongly agree
37	82.132.242.176	Neither agree nor disagree	Somewhat disagree	Strongly disagree	Neither agree nor disagree	Somewhat agree	Strongly agree	Somewhat disagree	Somewhat agree	Somewhat disagree	Somewhat disagree
38	86.14.117.254	Neither agree nor disagree	Somewhat disagree	Somewhat agree	Strongly agree	Strongly disagree	Somewhat agree	Somewhat disagree	Neither agree nor disagree	Somewhat disagree	Strongly agree
39	82.39.168.88	Somewhat agree	Strongly disagree	Neither agree nor disagree	Strongly agree	Strongly disagree	Somewhat agree	Strongly disagree		Somewhat agree	Strongly agree
40	86.165.140.89	Somewhat disagree	Neither agree nor disagree	Neither agree nor disagree	Somewhat agree	Somewhat disagree	Somewhat agree	Neither agree nor disagree	Strongly agree	Strongly disagree	Somewhat agree
41	90.214.169.177	Somewhat agree	Somewhat disagree	Somewhat disagree	Somewhat agree	Somewhat disagree	Somewhat agree	Somewhat disagree	Somewhat disagree	Somewhat agree	Somewhat agree
42	94.195.109.63	Somewhat agree	Somewhat disagree	Somewhat disagree	Somewhat agree	Somewhat disagree	Somewhat agree	Somewhat disagree	Somewhat disagree	Somewhat agree	Somewhat agree
43	82.132.247.155	Strongly agree	Strongly disagree	Somewhat disagree	Strongly agree	Strongly disagree	Strongly agree	Strongly disagree	Strongly disagree	Strongly agree	Strongly agree
44	91.125.45.236	Strongly agree	Strongly disagree	Somewhat disagree	Strongly agree	Strongly disagree	Strongly agree	Strongly disagree	Somewhat disagree	Somewhat agree	Somewhat agree
45	86.188.124.71	Somewhat agree	Strongly disagree	Strongly disagree	Strongly agree	Neither agree nor disagree	Strongly agree	Strongly disagree	Strongly disagree	Strongly agree	Strongly agree
46	82.20.120.34	Somewhat agree	Strongly disagree	Somewhat agree	Somewhat agree	Strongly disagree	Somewhat agree	Strongly disagree	Somewhat disagree	Somewhat agree	Somewhat agree
47	85.255.236.36	Somewhat agree	Somewhat disagree	Neither agree nor disagree	Strongly agree	Strongly disagree	Somewhat agree	Strongly disagree	Strongly disagree	Somewhat agree	Somewhat agree
48	86.161.247.246	Strongly agree	Strongly disagree	Somewhat agree	Strongly agree	Strongly disagree	Strongly agree	Somewhat agree	Somewhat disagree	Somewhat disagree	Somewhat agree
49	90.249.180.42	Somewhat disagree	Somewhat agree	Somewhat agree	Somewhat disagree	Somewhat agree	Somewhat agree	Strongly agree	Strongly agree	Strongly disagree	Strongly disagree
50	151.231.144.148	Strongly agree	Strongly disagree	Strongly disagree	Strongly agree	Strongly disagree	Strongly agree	Strongly disagree	Strongly disagree	Strongly agree	Strongly agree
51	90.155.123.137	Somewhat agree	Somewhat disagree	Strongly disagree	Strongly agree	Strongly disagree	Strongly agree	Strongly disagree	Somewhat agree	Strongly disagree	Strongly agree
52	92.28.55.27
53	86.133.39.93	Somewhat agree	Strongly disagree	Strongly disagree	Strongly agree	Strongly disagree	Strongly agree	Strongly disagree	Strongly disagree	Strongly agree	Strongly agree
54	82.2.62.246	Somewhat agree	Strongly disagree	Strongly disagree	Strongly agree	Strongly disagree	Strongly agree	Strongly disagree	Strongly disagree	Strongly agree	Strongly agree
55	82.132.223.39	Somewhat agree	Strongly disagree	Strongly disagree	Strongly agree	Strongly disagree	Strongly agree	Strongly disagree	Neither agree nor disagree	Strongly agree	Neither agree nor disagree
56	94.11.111.105	Neither agree nor disagree	Somewhat disagree	Somewhat disagree	Somewhat agree	Somewhat disagree	Somewhat agree	Neither agree nor disagree	Somewhat agree	Somewhat disagree	Somewhat agree
57	82.25.43.11	Neither agree nor disagree	Strongly disagree	Strongly disagree	Somewhat agree	Strongly disagree	Strongly agree	Strongly agree	Strongly disagree	Strongly agree	Somewhat agree
58	79.69.150.145	Somewhat disagree	Somewhat agree	Somewhat agree	Somewhat agree	Somewhat agree	Somewhat agree	Somewhat agree	Somewhat agree	Strongly disagree	Somewhat disagree
59	5.198.98.228	Somewhat disagree	Strongly disagree	Somewhat agree	Strongly agree	Strongly disagree	Somewhat agree	Somewhat agree	Neither agree nor disagree	Somewhat disagree	Somewhat agree
60	150.143.6.96	Somewhat agree	Somewhat disagree	Somewhat disagree	Strongly agree	Strongly disagree	Somewhat agree	Somewhat disagree	Neither agree nor disagree	Somewhat agree	Neither agree nor disagree
61	109.144.215.78	Somewhat disagree	Somewhat agree	Somewhat agree	Somewhat disagree	Somewhat agree	Somewhat agree	Somewhat agree	Somewhat agree	Somewhat disagree	Neither agree nor disagree
62	94.7.131.94	Somewhat agree	Strongly disagree	Somewhat disagree	Strongly agree	Strongly disagree	Strongly agree	Strongly disagree	Strongly disagree	Strongly agree	Strongly agree
63	90.215.33.225	Somewhat agree	Neither agree nor disagree	Neither agree nor disagree	Neither agree nor disagree	Neither agree nor disagree	Neither agree nor disagree	Neither agree nor disagree	Somewhat agree	Somewhat disagree	Neither agree nor disagree
64	80.249.244.202	Neither agree nor disagree	Neither agree nor disagree	Somewhat disagree	Somewhat agree	Strongly disagree	Somewhat agree	Somewhat agree	Somewhat agree	Neither agree nor disagree	Neither agree nor disagree
65	81.136.112.58	Somewhat agree	Somewhat agree	Neither agree nor disagree	Somewhat agree	Somewhat disagree	Somewhat agree	Neither agree nor disagree	Neither agree nor disagree	Somewhat agree	Somewhat agree
66	213.205.194.39	Strongly agree	Strongly disagree	Strongly disagree	Strongly agree	Strongly disagree	Strongly agree	Strongly disagree	Strongly disagree	Somewhat agree	Somewhat disagree
67	5.80.60.131	Somewhat agree	Somewhat disagree	Strongly agree	Neither agree nor disagree	Neither agree nor disagree	Strongly agree	Somewhat disagree	Strongly disagree	Strongly agree	Somewhat agree
68	94.7.182.4	Neither agree nor disagree	Somewhat disagree	Somewhat disagree	Somewhat agree	Neither agree nor disagree	Somewhat agree	Somewhat disagree	Somewhat disagree	Somewhat disagree	Somewhat agree
69	159.180.117.196	Strongly disagree	Strongly agree	Strongly agree	Neither agree nor disagree	Strongly agree	Strongly disagree	Strongly agree	Strongly agree	Strongly disagree	Somewhat disagree
70	82.132.214.150	Somewhat agree	Strongly disagree	Strongly agree	Somewhat agree	Somewhat disagree	Strongly agree	Strongly disagree	Somewhat agree	Somewhat agree	Strongly agree
71	81.105.189.230	Strongly agree	Strongly disagree	Somewhat agree	Somewhat agree	Somewhat agree	Somewhat disagree	Somewhat agree	Somewhat agree	Somewhat disagree	Strongly disagree
72	94.192.202.170	Somewhat agree	Strongly disagree	Somewhat disagree	Strongly agree	Strongly disagree	Strongly agree	Strongly disagree	Strongly disagree	Strongly agree	Strongly agree
73	90.249.242.91	Somewhat disagree	Somewhat agree	Strongly agree	Somewhat agree	Somewhat disagree	Strongly disagree	Strongly agree	Somewhat agree	Strongly disagree	Neither agree nor disagree
74	2.29.54.193	Somewhat agree	Neither agree nor disagree	Somewhat agree	Somewhat agree	Somewhat disagree	Somewhat agree	Strongly disagree	Somewhat disagree	Strongly agree	Somewhat agree
75	81.132.212.147	Strongly agree	Strongly disagree	Somewhat disagree	Somewhat agree	Strongly disagree	Strongly agree	Somewhat disagree	Somewhat disagree	Strongly agree	Somewhat agree
76	86.184.91.3	Somewhat disagree	Strongly disagree	Strongly disagree	Strongly agree	Strongly disagree	Strongly agree	Strongly disagree	Somewhat agree	Somewhat agree	Strongly agree
77	82.132.216.35	Somewhat agree	Somewhat disagree	Somewhat agree	Somewhat agree	Somewhat disagree	Strongly agree	Strongly disagree	Strongly disagree	Strongly agree	Somewhat agree
78	82.6.212.195	Neither agree nor disagree	Strongly disagree	Somewhat agree	Strongly agree	Strongly disagree	Somewhat agree	Strongly disagree	Strongly disagree	Neither agree nor disagree	Somewhat agree
79	82.132.217.107	Somewhat agree	Neither agree nor disagree	Strongly agree	Somewhat agree	Somewhat disagree	Somewhat agree	Somewhat agree	Somewhat agree	Somewhat disagree	Strongly agree
80	146.90.186.237	Somewhat agree	Strongly disagree	Somewhat agree	Neither agree nor disagree	Neither agree nor disagree	Neither agree nor disagree	Neither agree nor disagree	Neither agree nor disagree	Neither agree nor disagree	Neither agree nor disagree
81	188.220.52.180	Strongly agree	Strongly disagree	Strongly disagree	Strongly agree	Strongly disagree	Strongly agree	Strongly disagree	Strongly disagree	Strongly agree	Strongly agree
82	143.117.205.107	Somewhat disagree	Somewhat agree	Somewhat agree	Somewhat disagree	Somewhat agree	Somewhat disagree	Somewhat agree	Strongly agree	Strongly disagree	Somewhat disagree
83	194.83.16.10	Somewhat agree	Somewhat disagree	Neither agree nor disagree	Somewhat agree	Somewhat disagree	Somewhat agree	Strongly disagree	Somewhat disagree	Somewhat agree	Strongly agree
84	86.10.113.227	Strongly agree	Strongly disagree	Somewhat disagree	Strongly agree	Strongly disagree	Strongly agree	Strongly disagree	Strongly disagree	Strongly agree	Strongly agree
85	79.67.37.223	Somewhat agree	Strongly disagree	Somewhat agree	Strongly agree	Strongly disagree	Somewhat agree	Strongly disagree	Somewhat disagree	Somewhat agree	Somewhat agree
86	5.68.66.180	Somewhat disagree	Somewhat agree	Somewhat agree	Somewhat disagree	Somewhat agree	Somewhat disagree	Somewhat agree	Strongly agree	Strongly disagree	Somewhat disagree
87	90.203.164.20	Neither agree nor disagree	Neither agree nor disagree	Neither agree nor disagree	Strongly agree	Strongly disagree	Strongly disagree	Somewhat agree	Strongly agree	Neither agree nor disagree	Somewhat disagree
88	86.182.106.144	Strongly agree	Strongly disagree	Strongly disagree	Strongly agree	Strongly disagree	Strongly agree	Strongly disagree	Strongly disagree	Strongly agree	Strongly agree
89	109.156.106.21	Strongly agree	Strongly disagree	Strongly disagree	Somewhat agree	Strongly disagree	Strongly agree	Strongly disagree	Strongly disagree	Strongly agree	Strongly agree
90	82.7.62.237	Strongly agree	Somewhat disagree	Strongly disagree	Strongly agree	Strongly disagree	Strongly agree	Strongly disagree	Strongly disagree	Strongly agree	Strongly agree
91	82.10.70.143	Strongly disagree	Strongly disagree	Neither agree nor disagree	Strongly agree	Strongly disagree	Strongly agree	Strongly disagree	Strongly disagree	Strongly agree	Strongly agree
92	188.29.165.118	Strongly disagree	Strongly disagree	Strongly disagree	Somewhat agree	Somewhat disagree	Somewhat agree	Strongly disagree	Strongly disagree	Strongly agree	Somewhat agree
93	185.45.52.142	Neither agree nor disagree	Strongly disagree	Strongly disagree	Strongly agree	Strongly disagree	Strongly agree	Strongly disagree	Somewhat disagree	Somewhat disagree	Strongly agree
94	109.147.9.212	Strongly agree	Strongly disagree	Somewhat agree	Somewhat agree	Strongly disagree	Strongly agree	Strongly disagree	Somewhat disagree	Somewhat agree	Strongly agree
95	94.6.80.67	Somewhat agree	Somewhat disagree	Somewhat agree	Strongly agree	Strongly disagree	Somewhat agree	Somewhat disagree	Somewhat disagree	Somewhat agree	Somewhat agree
96	146.200.62.32	Strongly agree	Strongly disagree	Somewhat disagree	Strongly agree	Strongly disagree	Strongly agree	Strongly disagree	Strongly disagree	Somewhat agree	Strongly agree
97	5.64.154.175	Somewhat agree	Strongly disagree	Somewhat disagree	Somewhat agree	Neither agree nor disagree	Neither agree nor disagree	Neither agree nor disagree	Somewhat disagree	Strongly agree	Strongly agree
98	213.205.192.37	Somewhat agree	Strongly disagree	Strongly disagree	Strongly agree	Strongly disagree	Strongly agree	Strongly disagree	Strongly disagree	Strongly agree	Strongly agree
99	109.151.5.175
100	2.221.23.109	Strongly agree	Strongly disagree	Somewhat disagree	Somewhat agree	Somewhat disagree	Somewhat agree	Strongly disagree	Somewhat disagree	Somewhat agree	Somewhat agree
101	78.145.193.192	Somewhat agree	Strongly disagree	Neither agree nor disagree	Somewhat agree	Strongly disagree	Strongly agree	Strongly disagree	Somewhat disagree	Somewhat agree	Somewhat agree
102	176.24.196.145	Strongly agree	Strongly disagree	Strongly disagree	Strongly agree	Strongly disagree	Strongly agree	Strongly disagree	Strongly disagree	Strongly agree	Strongly agree
103	213.205.242.165	Somewhat agree	Strongly disagree	Somewhat disagree	Strongly agree	Strongly disagree	Strongly agree	Strongly disagree	Strongly disagree	Strongly agree	Somewhat agree
104	2.216.214.190	Somewhat agree	Somewhat disagree	Somewhat disagree	Strongly agree	Strongly disagree	Somewhat agree	Strongly disagree	Somewhat agree	Somewhat disagree	Somewhat agree
105	94.193.94.97	Somewhat agree	Somewhat disagree	Strongly agree	Somewhat agree	Strongly disagree	Somewhat agree	Somewhat disagree	Somewhat agree	Somewhat disagree	Strongly disagree
106	82.34.121.249	Somewhat disagree	Neither agree nor disagree	Neither agree nor disagree	Somewhat agree	Somewhat disagree	Somewhat agree	Somewhat disagree	Somewhat disagree	Somewhat disagree	Neither agree nor disagree
107	213.205.198.79
108	176.253.126.253	Strongly agree	Strongly disagree	Strongly disagree	Strongly agree	Strongly disagree	Strongly agree	Strongly disagree	Strongly disagree	Somewhat agree	Somewhat agree
109	94.8.254.25	Somewhat agree	Strongly disagree	Somewhat disagree	Strongly agree	Strongly disagree	Strongly agree	Strongly disagree	Strongly disagree	Somewhat agree	Somewhat agree
110	82.132.245.235	Somewhat agree	Strongly disagree	Somewhat agree	Somewhat agree	Strongly disagree	Somewhat agree	Somewhat disagree	Somewhat disagree	Somewhat agree	Somewhat agree
111	82.132.238.138	Somewhat disagree	Somewhat disagree	Somewhat disagree	Somewhat agree	Somewhat disagree	Somewhat agree	Somewhat disagree	Somewhat disagree	Somewhat agree	Somewhat agree
112	109.181.101.240	Somewhat agree	Strongly disagree	Somewhat disagree	Strongly agree	Strongly disagree	Somewhat agree	Strongly disagree	Somewhat disagree	Somewhat agree	Somewhat agree
113	86.162.252.29	Somewhat agree	Strongly disagree	Strongly disagree	Strongly agree	Strongly disagree	Strongly agree	Strongly disagree	Strongly disagree	Strongly agree	Strongly agree
114	185.69.144.183	Strongly agree	Strongly disagree	Strongly disagree	Strongly agree	Strongly disagree	Strongly agree	Strongly disagree	Strongly disagree	Strongly agree	Strongly agree
115	90.249.139.102	Somewhat agree	Strongly disagree	Strongly disagree	Strongly agree	Strongly disagree	Strongly agree	Strongly disagree	Strongly disagree	Strongly agree	Strongly agree
116	2.27.186.183	Somewhat agree	Strongly disagree	Strongly disagree	Strongly agree	Strongly disagree	Strongly agree	Strongly disagree	Strongly disagree	Strongly agree	Somewhat agree
117	51.7.173.48	Somewhat agree	Strongly disagree	Somewhat agree	Strongly agree	Strongly disagree	Strongly agree	Strongly disagree	Strongly disagree	Somewhat agree	Strongly agree
118	176.26.120.229	Somewhat disagree	Neither agree nor disagree	Somewhat agree	Somewhat agree	Somewhat disagree	Somewhat agree	Somewhat agree	Somewhat agree	Somewhat disagree	Somewhat disagree
119	86.130.86.223	Somewhat agree	Somewhat disagree	Somewhat agree	Strongly agree	Somewhat disagree	Somewhat agree	Strongly disagree	Neither agree nor disagree	Somewhat agree	Somewhat agree
120	85.255.235.214	Somewhat agree	Strongly disagree	Somewhat agree	Strongly agree	Strongly disagree	Strongly agree	Strongly disagree	Strongly disagree	Strongly agree	Strongly agree
121	84.64.17.59	Neither agree nor disagree	Somewhat disagree	Neither agree nor disagree	Somewhat agree	Strongly disagree	Somewhat agree	Neither agree nor disagree	Somewhat agree	Somewhat disagree	Somewhat disagree
122	81.109.124.103	Somewhat agree	Strongly disagree	Strongly disagree	Strongly agree	Strongly disagree	Strongly agree	Strongly disagree	Somewhat disagree	Somewhat agree	Strongly agree
123	90.249.176.167	Somewhat disagree	Somewhat agree	Somewhat agree	Somewhat disagree	Strongly agree	Somewhat disagree	Somewhat agree	Somewhat agree	Somewhat disagree	Strongly disagree
124	82.15.56.219	Strongly agree	Strongly disagree	Strongly disagree	Strongly agree	Strongly disagree	Strongly agree	Strongly disagree	Somewhat agree	Strongly agree	Strongly agree
125	95.148.41.93	Neither agree nor disagree	Somewhat agree	Strongly agree	Somewhat agree	Somewhat agree	Somewhat agree	Somewhat disagree	Strongly agree	Strongly disagree	Strongly disagree
126	78.148.137.76	Neither agree nor disagree	Strongly disagree	Somewhat disagree	Somewhat agree	Strongly disagree	Strongly agree	Strongly disagree	Strongly disagree	Somewhat agree	Somewhat agree
127	82.6.48.174	Somewhat agree	Strongly disagree	Neither agree nor disagree	Strongly agree	Strongly disagree	Strongly agree	Strongly disagree	Somewhat disagree	Somewhat agree	Strongly agree
128	51.6.215.48	Somewhat agree	Neither agree nor disagree	Somewhat agree	Somewhat agree	Somewhat disagree	Strongly agree	Strongly disagree	Strongly disagree	Somewhat agree	Neither agree nor disagree
129	86.0.81.221	Neither agree nor disagree	Strongly disagree	Strongly disagree	Strongly agree	Strongly disagree	Strongly agree	Strongly disagree	Strongly disagree	Somewhat agree	Strongly agree
130	174.116.12.147	Somewhat agree	Strongly disagree	Somewhat agree	Strongly agree	Somewhat disagree	Strongly agree	Somewhat disagree	Strongly disagree	Strongly agree	Somewhat agree
131	86.151.8.53	Somewhat agree	Strongly disagree	Neither agree nor disagree	Strongly agree	Strongly disagree	Strongly agree	Strongly disagree	Somewhat disagree	Somewhat agree	Strongly agree
132	213.31.20.255	Neither agree nor disagree	Somewhat disagree	Somewhat agree	Somewhat agree	Somewhat disagree	Somewhat agree	Somewhat disagree	Somewhat disagree	Somewhat agree	Neither agree nor disagree
133	90.193.67.114	Neither agree nor disagree	Neither agree nor disagree	Somewhat agree	Strongly agree	Somewhat disagree	Somewhat agree	Somewhat disagree	Somewhat disagree	Somewhat agree	Somewhat agree
134	51.6.119.59	Somewhat agree	Strongly disagree	Strongly disagree	Strongly agree	Strongly disagree	Strongly agree	Strongly disagree	Strongly disagree	Strongly agree	Strongly agree
135	46.218.58.220	Somewhat disagree	Somewhat agree	Somewhat agree	Somewhat agree	Strongly disagree	Somewhat agree	Somewhat disagree	Somewhat agree	Somewhat disagree	Neither agree nor disagree
136	92.9.160.158	Somewhat agree	Strongly disagree	Somewhat agree	Strongly agree	Strongly disagree	Strongly agree	Somewhat disagree	Somewhat agree	Somewhat disagree	Somewhat agree
137	81.110.183.22	Somewhat agree	Strongly disagree	Somewhat disagree	Strongly agree	Strongly disagree	Strongly agree	Strongly disagree	Somewhat agree	Somewhat disagree	Strongly agree
138	94.12.90.236	Strongly agree	Strongly disagree	Strongly disagree	Strongly agree	Strongly disagree	Strongly agree	Strongly disagree	Neither agree nor disagree	Neither agree nor disagree	Strongly agree
139	95.151.85.144	Somewhat agree	Somewhat disagree	Somewhat agree	Strongly agree	Strongly disagree	Somewhat agree	Somewhat disagree	Somewhat disagree	Somewhat agree	Neither agree nor disagree
140	109.152.151.106	Neither agree nor disagree	Somewhat disagree	Somewhat agree	Somewhat disagree	Somewhat agree	Neither agree nor disagree	Neither agree nor disagree	Neither agree nor disagree	Neither agree nor disagree	Neither agree nor disagree
141	82.9.4.127	Somewhat disagree	Strongly disagree	Somewhat agree	Strongly agree	Strongly disagree	Neither agree nor disagree	Somewhat disagree	Strongly disagree	Somewhat agree	Neither agree nor disagree
142	91.125.160.10	Strongly agree	Neither agree nor disagree	Strongly agree	Neither agree nor disagree	Neither agree nor disagree	Somewhat agree	Neither agree nor disagree	Neither agree nor disagree	Neither agree nor disagree	Neither agree nor disagree
143	94.194.208.120	Somewhat agree	Somewhat disagree	Neither agree nor disagree	Strongly agree	Strongly disagree	Strongly agree	Neither agree nor disagree	Somewhat agree	Somewhat disagree	Strongly agree
144	94.4.111.88	Neither agree nor disagree	Strongly disagree	Somewhat agree	Somewhat agree	Strongly disagree	Strongly agree	Strongly disagree	Somewhat disagree	Somewhat agree	Somewhat agree
145	109.154.179.125
146	95.151.200.45	Somewhat disagree	Neither agree nor disagree	Somewhat agree	Somewhat agree	Somewhat disagree	Somewhat agree	Neither agree nor disagree	Strongly agree	Somewhat disagree	Somewhat disagree
147	94.193.189.95	Strongly agree	Strongly disagree	Somewhat disagree	Strongly agree	Strongly disagree	Strongly agree	Strongly disagree	Somewhat disagree	Strongly agree	Strongly agree
148	2.223.107.20	Strongly agree	Strongly disagree	Neither agree nor disagree	Neither agree nor disagree	Strongly disagree	Neither agree nor disagree	Neither agree nor disagree	Strongly disagree	Neither agree nor disagree	Neither agree nor disagree
149	81.101.227.132	Strongly agree	Strongly disagree	Somewhat agree	Strongly agree	Strongly disagree	Strongly agree	Strongly disagree	Strongly disagree	Strongly agree	Strongly agree
150	90.252.98.139	Strongly agree	Somewhat disagree	Neither agree nor disagree	Strongly agree	Neither agree nor disagree	Strongly agree	Neither agree nor disagree	Neither agree nor disagree	Somewhat agree	Neither agree nor disagree
151	2.24.186.149	Strongly agree	Strongly disagree	Strongly disagree	Strongly agree	Strongly disagree	Strongly agree	Strongly disagree	Strongly disagree	Strongly agree	Strongly agree
152	194.207.86.141	Neither agree nor disagree	Strongly disagree	Somewhat disagree	Strongly agree	Strongly disagree	Strongly agree	Strongly disagree	Somewhat disagree	Strongly agree	Somewhat agree
153	146.90.114.29	Somewhat agree	Somewhat disagree	Somewhat agree	Strongly agree	Strongly disagree	Strongly agree	Somewhat disagree	Somewhat disagree	Somewhat agree	Somewhat agree
154	95.145.5.175	Neither agree nor disagree	Strongly disagree	Somewhat disagree	Strongly agree	Strongly disagree	Somewhat agree	Strongly disagree	Somewhat disagree	Somewhat agree	Somewhat agree
155	82.132.212.91
156	5.70.182.152	Somewhat agree	Strongly disagree	Strongly disagree	Strongly agree	Strongly disagree	Strongly agree	Strongly disagree	Strongly disagree	Strongly agree	Somewhat agree
157	79.65.40.160	Strongly agree	Strongly disagree	Neither agree nor disagree	Strongly agree	Strongly disagree	Somewhat agree	Somewhat agree	Somewhat disagree	Somewhat agree	Somewhat agree
158	92.234.138.17	Somewhat agree	Neither agree nor disagree	Somewhat agree	Neither agree nor disagree	Somewhat disagree	Somewhat agree	Neither agree nor disagree	Neither agree nor disagree	Somewhat agree	Neither agree nor disagree
159	90.248.149.123	Strongly agree	Strongly disagree	Somewhat disagree	Strongly agree	Strongly disagree	Strongly agree	Strongly disagree	Somewhat disagree	Somewhat agree	Strongly agree
160	90.205.146.235	Somewhat disagree	Neither agree nor disagree	Somewhat disagree	Neither agree nor disagree	Neither agree nor disagree	Somewhat agree	Somewhat disagree	Somewhat disagree	Strongly disagree	Strongly disagree
161	213.205.242.231	Somewhat agree	Strongly disagree	Strongly disagree	Strongly agree	Strongly disagree	Strongly agree	Strongly disagree	Strongly disagree	Strongly agree	Strongly agree
162	94.192.203.15	Strongly agree	Strongly disagree	Strongly disagree	Strongly agree	Neither agree nor disagree	Somewhat agree	Strongly disagree	Neither agree nor disagree	Somewhat agree	Somewhat agree
163	82.19.115.45	Somewhat disagree	Somewhat agree	Strongly agree	Neither agree nor disagree	Neither agree nor disagree	Somewhat disagree	Somewhat agree	Somewhat agree	Strongly disagree	Somewhat disagree
164	92.14.44.250	Somewhat agree	Strongly disagree	Somewhat disagree	Strongly agree	Strongly disagree	Somewhat agree	Strongly disagree	Strongly disagree	Strongly agree	Strongly agree
165	51.9.59.60	Somewhat disagree	Somewhat agree	Somewhat agree	Somewhat disagree	Somewhat disagree	Somewhat disagree	Somewhat agree	Somewhat agree	Strongly disagree	Strongly disagree
166	94.14.235.139	Somewhat agree	Strongly disagree	Strongly disagree	Strongly agree	Strongly disagree	Strongly agree	Strongly disagree	Somewhat disagree	Somewhat agree	Strongly agree
167	82.45.72.153	Somewhat agree	Somewhat disagree	Somewhat agree	Neither agree nor disagree	Neither agree nor disagree	Somewhat agree	Somewhat disagree	Somewhat disagree	Somewhat agree	Somewhat agree
168	92.3.198.238	Somewhat agree	Strongly disagree	Somewhat disagree	Strongly agree	Strongly disagree	Somewhat agree	Somewhat disagree	Somewhat disagree	Somewhat agree	Strongly agree
169	86.190.84.140	Strongly agree	Strongly disagree	Somewhat disagree	Strongly agree	Strongly disagree	Strongly agree	Strongly disagree	Strongly disagree	Strongly agree	Strongly agree
170	86.151.157.41	Somewhat agree	Strongly disagree	Strongly disagree	Strongly agree	Strongly disagree	Strongly agree	Strongly disagree	Strongly disagree	Strongly agree	Strongly agree
171	31.48.67.129	Somewhat agree	Strongly disagree	Strongly disagree	Strongly agree	Strongly disagree	Strongly agree	Strongly disagree	Strongly disagree	Strongly agree	Strongly agree
172	81.99.209.187	Somewhat agree	Somewhat disagree	Somewhat disagree	Strongly agree	Strongly disagree	Somewhat agree	Strongly disagree	Somewhat agree	Somewhat agree	Neither agree nor disagree
173	89.240.247.233	Somewhat agree	Strongly disagree	Somewhat agree	Strongly agree	Strongly disagree	Strongly agree	Strongly disagree	Neither agree nor disagree	Somewhat agree	Strongly agree
174	212.139.195.72	Somewhat agree	Somewhat disagree	Neither agree nor disagree	Strongly agree	Somewhat disagree	Somewhat agree	Neither agree nor disagree	Somewhat agree	Strongly disagree	Somewhat agree
175	90.220.194.159	Somewhat agree	Strongly disagree	Strongly disagree	Strongly agree	Strongly disagree	Strongly agree	Strongly disagree	Neither agree nor disagree	Somewhat agree	Somewhat agree
176	86.10.11.125	Strongly agree	Strongly disagree	Strongly disagree	Strongly agree	Strongly disagree	Somewhat agree	Strongly disagree	Strongly disagree	Strongly agree	Somewhat agree
177	2.222.187.187	Somewhat agree	Somewhat disagree	Strongly disagree	Strongly agree	Strongly disagree	Somewhat agree	Strongly disagree	Somewhat agree	Somewhat agree	Strongly agree
178	86.134.245.217	Somewhat disagree	Somewhat agree	Somewhat agree	Somewhat disagree	Somewhat agree	Somewhat disagree	Somewhat agree	Strongly agree	Strongly disagree	Strongly disagree
179	86.155.83.167	Strongly agree	Strongly disagree	Strongly disagree	Somewhat agree	Strongly disagree	Strongly agree	Strongly disagree	Strongly disagree	Somewhat agree	Somewhat agree
180	90.220.148.111	Somewhat agree	Somewhat disagree	Somewhat disagree	Somewhat agree	Somewhat disagree	Somewhat agree		Somewhat disagree	Somewhat agree	Somewhat agree
181	90.216.194.116	Somewhat agree	Strongly disagree	Somewhat disagree	Strongly agree	Strongly disagree	Strongly agree	Somewhat disagree	Somewhat disagree	Somewhat agree	Somewhat agree
182	147.147.166.12	Somewhat agree	Strongly disagree	Strongly disagree	Strongly agree	Strongly disagree	Strongly agree	Strongly disagree	Strongly disagree	Somewhat agree	Strongly agree
183	90.202.209.9	Somewhat agree	Neither agree nor disagree	Neither agree nor disagree	Somewhat agree	Somewhat disagree	Somewhat agree	Neither agree nor disagree	Somewhat disagree	Somewhat agree	Somewhat agree
184	188.29.165.106	Somewhat agree	Strongly disagree	Strongly disagree	Strongly agree	Strongly disagree	Strongly agree	Strongly disagree	Strongly disagree	Strongly agree	Strongly agree
185	90.204.176.89	Somewhat agree	Strongly disagree	Neither agree nor disagree	Strongly agree	Strongly disagree	Strongly agree	Strongly disagree	Strongly disagree	Strongly agree	Strongly agree
186	88.106.27.233	Somewhat agree	Strongly disagree	Strongly disagree	Strongly agree	Strongly disagree	Somewhat agree	Strongly disagree	Strongly disagree	Strongly agree	Strongly agree
187	90.213.71.147	Somewhat agree	Somewhat disagree	Somewhat disagree	Somewhat agree	Neither agree nor disagree	Somewhat agree	Somewhat disagree	Neither agree nor disagree	Neither agree nor disagree	Neither agree nor disagree
188	51.9.247.214	Strongly agree	Strongly disagree	Strongly disagree	Strongly agree	Strongly disagree	Strongly agree	Strongly disagree	Strongly disagree	Strongly agree	Strongly disagree
189	5.66.13.157	Somewhat agree	Strongly disagree	Neither agree nor disagree	Strongly agree	Strongly disagree	Strongly agree	Neither agree nor disagree	Somewhat agree	Somewhat agree	Strongly agree
190	151.228.247.200	Neither agree nor disagree	Neither agree nor disagree	Somewhat disagree	Somewhat agree	Somewhat disagree	Somewhat agree	Somewhat agree	Strongly agree	Strongly disagree	Somewhat agree
191	109.157.125.78	Somewhat agree	Somewhat disagree	Somewhat agree	Somewhat agree	Somewhat disagree	Somewhat agree	Somewhat disagree	Neither agree nor disagree	Somewhat disagree	Somewhat agree
192	94.3.109.252	Strongly agree	Strongly disagree	Strongly disagree	Strongly agree	Strongly disagree	Strongly agree	Strongly disagree	Strongly disagree	Somewhat agree	Somewhat agree
193	79.76.76.233	Strongly agree	Strongly disagree	Somewhat disagree	Somewhat agree	Strongly disagree	Strongly agree	Strongly disagree	Strongly disagree	Somewhat agree	Somewhat agree
194	148.252.128.10	Strongly agree	Strongly disagree	Strongly disagree	Strongly agree	Strongly disagree	Strongly agree	Strongly disagree	Strongly disagree	Strongly agree	Strongly agree
195	94.194.82.254	Somewhat disagree	Somewhat disagree	Somewhat agree	Somewhat agree	Somewhat disagree	Somewhat agree	Somewhat disagree	Somewhat disagree	Strongly disagree	Somewhat disagree
196	81.110.122.232	Strongly agree	Neither agree nor disagree	Somewhat agree	Somewhat disagree	Somewhat agree	Somewhat agree	Neither agree nor disagree	Somewhat agree	Neither agree nor disagree	Neither agree nor disagree
197	82.132.234.32	Somewhat agree	Strongly disagree	Strongly disagree	Somewhat agree	Strongly disagree	Strongly agree	Strongly disagree	Strongly disagree	Strongly agree	Somewhat agree
198	80.2.23.103	Somewhat agree	Strongly disagree	Somewhat agree	Neither agree nor disagree	Somewhat disagree	Somewhat agree	Neither agree nor disagree	Somewhat agree	Somewhat disagree	Neither agree nor disagree
199	86.135.70.164	Neither agree nor disagree	Somewhat disagree	Somewhat disagree	Somewhat agree	Strongly disagree	Strongly agree	Somewhat disagree	Somewhat disagree	Somewhat disagree	Somewhat agree
200	95.144.168.108	Somewhat agree	Strongly disagree	Somewhat agree	Strongly agree	Strongly disagree	Somewhat agree	Somewhat disagree	Strongly disagree	Somewhat agree	Somewhat agree
201	94.5.50.194	Strongly disagree	Somewhat agree	Somewhat agree	Somewhat agree	Somewhat disagree	Neither agree nor disagree	Somewhat agree	Somewhat agree	Strongly disagree	Neither agree nor disagree
202	109.152.242.111	Neither agree nor disagree	Strongly disagree	Somewhat disagree	Strongly agree	Strongly disagree	Strongly agree	Strongly disagree	Strongly disagree	Somewhat agree	Somewhat agree
203	78.149.55.209	Strongly disagree	Somewhat agree	Somewhat agree	Neither agree nor disagree	Somewhat agree	Somewhat disagree	Somewhat agree	Strongly agree	Strongly disagree	Somewhat disagree
204	90.198.244.20	Strongly agree	Strongly disagree	Neither agree nor disagree	Strongly agree	Strongly disagree	Somewhat agree	Somewhat disagree	Somewhat disagree	Strongly agree	Strongly agree
205	90.202.242.31	Somewhat agree	Strongly disagree	Neither agree nor disagree	Strongly agree	Strongly disagree	Strongly agree	Somewhat disagree	Strongly disagree	Strongly agree	Strongly agree
206	81.158.104.58	Neither agree nor disagree	Somewhat agree	Strongly agree	Neither agree nor disagree	Neither agree nor disagree	Somewhat agree	Strongly agree	Somewhat agree	Strongly disagree	Somewhat agree
207	143.159.184.151	Somewhat agree	Strongly disagree	Strongly disagree	Strongly agree	Strongly disagree	Strongly agree	Strongly disagree	Strongly disagree	Strongly agree	Strongly agree
208	151.227.108.158	Somewhat agree	Somewhat disagree	Somewhat agree	Somewhat agree	Strongly disagree	Neither agree nor disagree	Neither agree nor disagree	Neither agree nor disagree	Somewhat disagree	Neither agree nor disagree
209	151.226.48.172	Somewhat disagree	Somewhat agree	Neither agree nor disagree	Strongly agree	Strongly disagree	Strongly agree	Strongly disagree	Strongly agree	Strongly disagree	Somewhat agree
210	78.149.18.18	Strongly agree	Strongly disagree	Somewhat disagree	Strongly agree	Strongly disagree	Somewhat agree	Somewhat disagree	Somewhat disagree	Somewhat disagree	Somewhat agree
211	82.39.163.79	Neither agree nor disagree	Strongly disagree	Strongly disagree	Somewhat agree	Strongly disagree	Strongly agree	Strongly disagree	Somewhat disagree	Somewhat agree	Strongly agree
212	195.147.150.247	Strongly agree	Strongly disagree	Strongly disagree	Strongly agree	Strongly disagree	Strongly agree	Strongly disagree	Strongly disagree	Strongly agree	Strongly agree
213	81.141.51.62	Strongly agree	Strongly disagree	Strongly disagree	Strongly agree	Strongly disagree	Strongly agree	Strongly disagree	Strongly disagree	Strongly agree	Strongly agree
214	90.252.154.48	Somewhat agree	Strongly disagree	Strongly disagree	Strongly agree	Strongly disagree	Strongly agree	Strongly disagree	Strongly disagree	Strongly agree	Strongly agree
215	92.237.199.225	Somewhat agree	Somewhat disagree	Somewhat disagree	Strongly agree	Strongly disagree	Strongly agree	Somewhat disagree	Somewhat disagree	Somewhat agree	Strongly agree
216	85.211.39.226	Somewhat agree	Strongly disagree	Somewhat disagree	Strongly agree	Strongly disagree	Strongly agree	Strongly disagree	Somewhat disagree	Somewhat agree	Strongly agree
217	92.40.249.189	Somewhat agree	Somewhat disagree	Neither agree nor disagree	Somewhat agree	Strongly disagree	Somewhat agree	Neither agree nor disagree	Strongly disagree	Somewhat agree	Somewhat agree
218	92.19.244.93	Somewhat agree	Neither agree nor disagree	Strongly agree	Neither agree nor disagree	Somewhat disagree	Somewhat agree	Somewhat agree	Strongly disagree	Strongly agree	Somewhat agree
219	82.39.218.98	Strongly agree	Strongly disagree	Somewhat disagree	Somewhat agree	Strongly disagree	Strongly agree	Strongly disagree	Strongly disagree	Strongly agree	Neither agree nor disagree
220	109.155.76.125	Somewhat agree	Strongly disagree	Somewhat agree	Strongly agree	Strongly disagree	Strongly agree	Strongly disagree	Somewhat agree	Neither agree nor disagree	Somewhat agree
221	78.86.57.236	Somewhat agree	Neither agree nor disagree	Somewhat disagree	Somewhat disagree	Neither agree nor disagree	Somewhat agree	Somewhat agree	Somewhat agree	Strongly disagree	Somewhat agree
222	5.71.30.119	Strongly agree	Strongly disagree	Strongly disagree	Strongly agree	Strongly disagree	Strongly agree	Strongly disagree	Strongly disagree	Strongly agree	Strongly agree
223	213.31.64.78	Strongly agree	Somewhat disagree	Somewhat agree	Strongly agree	Neither agree nor disagree	Strongly agree	Somewhat disagree	Neither agree nor disagree	Somewhat agree	Somewhat agree
224	82.6.140.225	Somewhat agree	Strongly disagree	Strongly disagree	Strongly agree	Strongly disagree	Strongly agree	Strongly disagree	Strongly disagree	Somewhat agree	Somewhat agree
225	213.205.194.229	Strongly agree	Strongly disagree	Strongly disagree	Strongly agree	Strongly disagree	Strongly agree	Strongly disagree	Somewhat agree	Strongly agree	Strongly agree
226	94.14.62.88	Somewhat agree	Strongly disagree	Strongly disagree	Somewhat agree	Strongly disagree	Strongly agree	Strongly disagree	Strongly disagree	Somewhat agree	Somewhat agree
227	146.200.243.206	Somewhat agree	Strongly disagree	Strongly disagree	Neither agree nor disagree	Neither agree nor disagree	Strongly agree	Strongly disagree	Somewhat disagree	Somewhat agree	Neither agree nor disagree
228	94.14.199.192	Somewhat disagree	Somewhat agree	Somewhat agree	Somewhat agree	Strongly disagree	Somewhat agree	Somewhat disagree	Somewhat agree	Strongly disagree	Neither agree nor disagree
229	92.9.238.143	Strongly agree	Strongly disagree	Strongly disagree	Strongly agree	Strongly disagree	Strongly agree	Strongly disagree	Strongly disagree	Strongly agree	Strongly agree
230	82.132.214.84	Somewhat agree	Somewhat disagree	Somewhat disagree	Somewhat agree	Strongly disagree	Somewhat agree	Somewhat disagree	Somewhat disagree	Somewhat agree	Somewhat agree
231	92.15.240.34	Strongly agree	Somewhat disagree	Somewhat agree	Somewhat agree	Somewhat disagree	Somewhat agree	Somewhat disagree	Somewhat disagree	Neither agree nor disagree	Somewhat agree
232	109.159.38.59	Somewhat agree	Somewhat agree	Somewhat disagree	Strongly agree	Strongly disagree	Strongly agree	Somewhat disagree	Somewhat disagree	Somewhat agree	Strongly agree
233	109.150.149.35
234	94.3.187.217	Strongly agree	Strongly disagree	Somewhat disagree	Strongly agree	Strongly disagree	Strongly agree	Strongly disagree	Strongly disagree	Strongly agree	Strongly agree
235	151.231.193.120	Strongly agree	Strongly disagree	Strongly disagree	Strongly agree	Strongly disagree	Strongly agree	Strongly disagree	Strongly disagree	Strongly agree	Strongly agree
236	86.188.53.20	Somewhat agree	Strongly disagree	Somewhat disagree	Somewhat agree	Strongly disagree	Strongly agree	Strongly disagree	Strongly disagree	Somewhat agree	Somewhat agree
237	82.132.243.161	Somewhat agree	Strongly disagree	Somewhat agree	Strongly agree	Strongly disagree	Somewhat agree	Strongly disagree	Somewhat agree	Somewhat agree	Somewhat agree
238	2.219.102.24	Somewhat disagree	Somewhat agree	Somewhat agree	Somewhat agree	Neither agree nor disagree	Somewhat disagree	Neither agree nor disagree	Somewhat agree	Strongly disagree	Strongly disagree
239	86.170.184.227	Somewhat agree	Strongly disagree	Somewhat disagree	Strongly agree	Somewhat disagree	Somewhat agree	Neither agree nor disagree	Somewhat disagree	Strongly agree	Strongly agree
240	188.223.185.194	Strongly disagree	Somewhat agree	Somewhat agree	Neither agree nor disagree	Somewhat disagree	Neither agree nor disagree	Somewhat agree	Somewhat agree	Strongly disagree	Somewhat disagree
241	90.192.36.97	Neither agree nor disagree	Neither agree nor disagree	Somewhat disagree	Neither agree nor disagree	Somewhat disagree	Strongly disagree	Somewhat agree	Somewhat agree	Strongly disagree	Strongly disagree
242	86.142.133.127	Neither agree nor disagree	Somewhat disagree	Somewhat agree	Strongly agree	Strongly disagree	Strongly agree	Somewhat disagree	Neither agree nor disagree	Somewhat agree	Strongly agree
243	82.18.52.91	Strongly disagree	Strongly agree	Somewhat agree	Somewhat agree	Strongly disagree	Somewhat agree	Somewhat agree	Strongly agree	Strongly disagree	Strongly disagree
244	81.152.126.197	Somewhat agree	Somewhat disagree	Somewhat agree	Somewhat agree	Neither agree nor disagree	Strongly agree	Strongly disagree	Somewhat disagree	Somewhat agree	Strongly agree
245	82.132.213.58	Strongly agree	Strongly disagree	Strongly disagree	Strongly agree	Strongly disagree	Strongly agree	Strongly disagree	Strongly disagree	Strongly agree	Strongly agree
246	82.30.3.242	Somewhat agree	Somewhat disagree	Neither agree nor disagree	Strongly agree	Strongly disagree	Strongly agree	Somewhat disagree	Somewhat disagree	Somewhat agree	Strongly agree
247	86.174.26.55	Somewhat agree	Somewhat disagree	Somewhat disagree	Somewhat agree	Somewhat disagree	Somewhat agree	Somewhat disagree	Neither agree nor disagree	Somewhat disagree	Strongly disagree
248	82.32.213.222	Somewhat agree	Strongly disagree	Somewhat disagree	Strongly agree	Strongly disagree	Somewhat agree	Strongly disagree	Strongly disagree	Somewhat agree	Strongly agree
249	31.22.0.198	Strongly agree	Strongly disagree	Strongly disagree	Somewhat agree	Somewhat disagree	Somewhat agree	Somewhat agree	Strongly disagree	Strongly agree	Somewhat agree
250	79.66.66.240	Somewhat agree	Somewhat disagree	Somewhat agree	Strongly agree	Strongly disagree	Strongly agree	Strongly disagree	Somewhat agree	Somewhat agree	Strongly agree
251	94.14.235.24	Strongly agree	Strongly disagree	Somewhat disagree	Strongly agree	Strongly disagree	Strongly agree	Strongly disagree	Somewhat disagree	Somewhat agree	Strongly agree
252	86.22.96.219	Somewhat agree	Strongly disagree	Strongly disagree	Strongly agree	Strongly disagree	Strongly agree	Strongly disagree	Strongly disagree	Strongly agree	Strongly agree
253	2.122.33.90	Somewhat agree	Strongly disagree	Strongly disagree	Strongly agree	Strongly disagree	Strongly agree	Strongly disagree	Strongly disagree	Strongly agree	Strongly agree
254	86.12.72.89	Neither agree nor disagree	Somewhat disagree	Strongly disagree	Somewhat agree	Strongly disagree	Somewhat agree	Somewhat disagree	Somewhat disagree	Neither agree nor disagree	Neither agree nor disagree
255	86.21.119.166	Somewhat disagree	Somewhat disagree	Somewhat agree	Somewhat agree	Strongly disagree	Somewhat agree	Strongly disagree	Somewhat disagree	Neither agree nor disagree	Somewhat agree
256	86.134.12.151	Strongly agree	Strongly disagree	Strongly disagree	Strongly agree	Strongly disagree	Strongly agree	Strongly disagree	Somewhat disagree	Somewhat agree	Somewhat agree
257	86.152.214.53	Somewhat agree	Strongly disagree	Strongly disagree	Somewhat agree	Strongly disagree	Strongly agree	Strongly disagree	Strongly disagree	Somewhat agree	Neither agree nor disagree
258	188.30.54.104	Neither agree nor disagree	Neither agree nor disagree	Strongly agree	Strongly disagree	Strongly agree	Somewhat disagree	Strongly agree	Strongly agree	Strongly disagree	Strongly disagree
259	87.115.180.40
260	86.160.65.152	Strongly agree	Strongly disagree	Strongly disagree	Strongly agree	Strongly disagree	Strongly agree	Strongly disagree	Strongly disagree	Strongly agree	Strongly agree
261	81.147.67.12	Somewhat disagree	Neither agree nor disagree	Somewhat agree	Somewhat agree	Neither agree nor disagree	Somewhat agree	Strongly disagree	Somewhat agree	Neither agree nor disagree	Neither agree nor disagree
262	2.127.83.123	Strongly agree	Strongly disagree	Strongly disagree	Strongly agree	Strongly disagree	Strongly agree	Strongly disagree	Strongly disagree	Strongly agree	Strongly agree
263	213.205.198.64	Somewhat agree	Strongly disagree	Somewhat disagree	Somewhat agree	Strongly disagree	Somewhat agree	Strongly disagree	Neither agree nor disagree	Somewhat agree	Neither agree nor disagree
264	5.67.71.73	Neither agree nor disagree	Strongly disagree	Strongly disagree	Strongly agree	Strongly disagree	Strongly agree	Strongly disagree	Strongly disagree	Strongly agree	Strongly agree
265	213.205.198.221	Strongly agree	Strongly disagree	Neither agree nor disagree	Somewhat agree	Neither agree nor disagree	Somewhat agree	Strongly disagree	Strongly disagree	Strongly agree	Somewhat agree
266	82.132.240.223	Neither agree nor disagree	Neither agree nor disagree	Neither agree nor disagree	Somewhat disagree	Somewhat agree	Somewhat agree	Strongly disagree	Strongly agree	Neither agree nor disagree	Neither agree nor disagree
267	151.231.196.163	Somewhat agree	Strongly disagree	Neither agree nor disagree	Somewhat agree	Strongly disagree	Strongly agree	Strongly disagree	Strongly disagree	Strongly agree	Neither agree nor disagree
268	94.192.205.197	Strongly agree	Strongly disagree	Somewhat agree	Strongly agree	Strongly disagree	Strongly agree	Strongly disagree	Neither agree nor disagree	Somewhat agree	Strongly agree
269	77.100.72.199	Strongly agree	Strongly disagree	Strongly disagree	Strongly agree	Strongly disagree	Strongly agree	Strongly disagree	Somewhat disagree	Strongly agree	Strongly agree
270	82.69.122.238	Neither agree nor disagree	Somewhat disagree	Somewhat disagree	Somewhat agree	Strongly disagree	Somewhat agree	Somewhat disagree	Neither agree nor disagree	Somewhat agree	Somewhat agree
271	86.144.146.11	Somewhat agree	Strongly disagree	Strongly disagree	Strongly agree	Strongly disagree	Strongly agree	Strongly disagree	Strongly disagree	Strongly agree	Strongly agree
272	146.90.206.130	Somewhat agree	Strongly disagree	Strongly agree	Strongly agree	Strongly disagree	Somewhat agree	Somewhat disagree	Somewhat disagree	Somewhat agree	Neither agree nor disagree
273	213.205.198.58	Strongly agree	Strongly disagree	Somewhat agree	Strongly agree	Strongly disagree	Strongly agree	Strongly disagree	Somewhat agree	Somewhat disagree	Strongly agree
274	90.193.159.10	Somewhat disagree	Somewhat agree	Somewhat agree	Neither agree nor disagree	Neither agree nor disagree	Somewhat agree	Somewhat agree	Neither agree nor disagree	Neither agree nor disagree	Neither agree nor disagree
275	82.16.165.255	Somewhat agree	Somewhat disagree	Somewhat disagree	Strongly agree	Strongly disagree	Somewhat agree	Strongly disagree	Strongly disagree	Strongly agree	Somewhat agree
276	86.158.110.7	Somewhat agree	Strongly disagree	Neither agree nor disagree	Strongly agree	Strongly disagree	Strongly agree	Strongly disagree	Somewhat disagree	Somewhat agree	Somewhat agree
277	213.31.71.25	Somewhat agree	Strongly disagree	Strongly disagree	Strongly agree	Strongly disagree	Somewhat agree	Strongly disagree	Strongly disagree	Strongly agree	Strongly agree
278	85.255.235.235	Somewhat agree	Somewhat agree	Somewhat agree	Somewhat agree	Strongly disagree	Somewhat agree	Somewhat disagree	Somewhat agree	Neither agree nor disagree	Somewhat agree
279	188.29.164.255	Strongly agree	Strongly disagree	Somewhat disagree	Strongly agree	Strongly disagree	Strongly agree	Somewhat disagree	Strongly disagree	Somewhat agree	Strongly agree
280	82.12.131.111	Strongly agree	Strongly disagree	Strongly disagree	Strongly agree	Strongly disagree	Strongly agree	Strongly disagree	Strongly disagree	Strongly agree	Strongly agree
281	81.158.238.22	Strongly agree	Strongly disagree	Strongly disagree	Strongly agree	Strongly disagree	Strongly agree	Strongly disagree	Strongly disagree	Strongly agree	Somewhat agree
282	90.249.14.241	Strongly agree	Strongly disagree	Strongly disagree	Strongly agree	Strongly disagree	Strongly agree	Strongly disagree	Somewhat disagree	Strongly agree	Strongly agree
283	95.151.143.53	Somewhat agree	Strongly disagree	Neither agree nor disagree	Strongly agree	Strongly disagree	Somewhat agree	Somewhat agree	Somewhat disagree	Strongly agree	Somewhat agree
284	86.23.109.108	Strongly agree	Strongly disagree	Somewhat agree	Strongly agree	Strongly disagree	Somewhat agree	Neither agree nor disagree	Somewhat disagree	Somewhat agree	Strongly agree
285	81.103.183.174	Strongly agree	Somewhat disagree	Somewhat disagree	Strongly agree	Strongly disagree	Somewhat agree	Somewhat disagree	Neither agree nor disagree	Neither agree nor disagree	Somewhat agree
286	90.214.227.78	Strongly agree	Strongly disagree	Neither agree nor disagree	Somewhat agree	Neither agree nor disagree	Somewhat agree	Somewhat disagree	Neither agree nor disagree	Somewhat agree	Somewhat agree
287	82.39.207.20	Somewhat agree	Strongly disagree	Somewhat agree	Strongly agree	Strongly disagree	Strongly agree	Strongly disagree	Somewhat disagree	Somewhat agree	Strongly agree
288	81.107.245.145	Somewhat agree	Strongly disagree	Somewhat disagree	Somewhat agree	Strongly disagree	Somewhat agree	Strongly disagree	Somewhat disagree	Somewhat agree	Somewhat agree
289	77.102.211.254	Neither agree nor disagree	Strongly disagree	Somewhat agree	Strongly agree	Strongly disagree	Strongly agree	Somewhat disagree	Somewhat disagree	Somewhat agree	Strongly agree
290	82.41.131.85	Somewhat agree	Somewhat disagree	Somewhat disagree	Strongly agree	Strongly disagree	Strongly agree	Somewhat disagree	Neither agree nor disagree	Somewhat disagree	Somewhat agree
291	151.231.180.76	Strongly agree	Strongly disagree	Strongly disagree	Strongly agree	Strongly disagree	Strongly agree	Strongly disagree	Strongly disagree	Strongly agree	Strongly agree
292	82.43.115.217	Somewhat agree	Somewhat disagree	Somewhat disagree	Somewhat agree	Somewhat disagree	Somewhat agree	Somewhat disagree	Somewhat disagree	Strongly agree	Somewhat agree
293	94.5.143.62	Neither agree nor disagree	Somewhat agree	Somewhat agree	Somewhat agree	Somewhat disagree	Somewhat agree	Neither agree nor disagree	Neither agree nor disagree	Somewhat disagree	Neither agree nor disagree
294	82.132.186.189	Somewhat agree	Strongly disagree	Neither agree nor disagree	Somewhat agree	Somewhat disagree	Strongly agree	Strongly disagree	Neither agree nor disagree	Somewhat agree	Neither agree nor disagree
295	2.101.133.166	Neither agree nor disagree	Neither agree nor disagree	Strongly agree	Strongly disagree	Strongly agree	Strongly disagree	Strongly agree	Strongly agree	Strongly disagree	Strongly disagree
[truncated: 207 more rows]

## Sheet: Feeding Self-Efficacy
Participant ID	Feeding Self-Efficacy
[truncated: 505 more rows]

## Sheet: Social Support
Participant ID	Social Support Info
[truncated: 505 more rows]

## Sheet: Edinburgh Postnatal
Participant ID	Edinburgh Postnatal Depression Scale
[truncated: 505 more rows]

[truncated: 1 more sheets: Infant Temperament]
